# Supplementary material for: Phylogenetic diversity and conservation of crop wild relatives in Colombia
Source: Evol Appl. 2021 Sep 16;14(11):2603–17. doi: 10.1111/eva.13295 (PMC8591330; doi:10.1111/eva.13295)
Supplement: Supplementary file 4 — Table S2 [file EVA-14-2603-s006.tsv]

Taxon	Colombia_ITS_binomial	Colombia_atpB_binomial	Colombia_matK_binomial	Colombia_matR_binomial	Colombia_rbcL_binomial	Colombia_trnL_binomial	Colombia_trnL_trnF_binomial.fasta
Allium cepa	FJ664287.1		JQ276391.1	DQ401400.1	EF613555.1	KF779156.1	FJ628603.1
Allium fistulosum	FJ664288.1	JQ273600.1	JQ276390.1		JQ273895.1		FJ628604.1
Ananas comosus		AY147601.1	KU659085.1		KC123347.1	JX649491.1	KU762974.1
Arachis hypogaea			XM.25780164.1		KX119261.1	JN617184.1	KX268149.1
Artocarpus altilis	KM234120.1		KJ767846.1				KU855390.1
Avena sativa	KX872934.1	DQ780960.1	MF999111.1		L15300.1	EU276606.1	GU367246.1
Bertholletia excelsa	JN222114.1				Z80178.1	JQ769095.1	DQ417933.1
Cajanus cajan	KX057842.1	EU717515.1	EU717414.1		EU717273.1
Capsicum annuum	MH236115.1		EF537310.1
Capsicum chinense	GU356549.1		EF537315.1		AB721831.1		EU603443.1
Capsicum dimorphum			EF537312.1				AY348989.1
Capsicum frutescens	HQ705990.1		KP747433.1		JX996068.1		MH747064.1
Capsicum geminifolium			KP747428.1				MH747052.1
Capsicum rhomboideum			EF537291.1				EU580971.1
Chenopodium quinoa	KF709219.1		HE855652.1		KF319010.1		HE577583.1
Cicer arietinum	JN617194.1		MH392029.1		AF308707.1	AB117648.1
Coffea arabica	EU650386.1	AJ235441.2	DQ401346.1	DQ401399.1		AF543026.1	LC016870.1
Colocasia esculenta	KF863708.1	AF168896.1	JQ238892.1		MH270468.1	JQ238720.1	AY555184.1
Cucumis dipsaceus	AM981124.1		DQ785844.1		KY434401.1	MG993601.1	DQ785870.1
Cucumis melo	KY434612.1		KY458098.1	FJ791301.1	KY434429.1	KY434484.1	KY434490.1
Cucumis sativus	KX231334.1	AF209572.1	DQ536662.1		AF206755.1		DQ536765.1
Cucurbita ficifolia	FJ915115.2		HQ438599.1	HM008590.1	HQ438631.1	DQ535867.1	HQ438677.1
Cucurbita maxima	AM981171.1		HQ438602.1		HQ438628.1		HQ438674.1
Cucurbita moschata	FJ915110.3		HQ438603.1		HQ438614.1		HQ438660.1
Cucurbita pepo	KT347507.1	AF209573.1	HQ438612.1	GU351193.1	AF206756.1	KU497687.1	HQ438672.1
Dioscorea acanthogene		KM877941.1			KM877873.1		KM878021.1
Dioscorea coriacea		KM877959.1	AY956492.1		KM877893.1		KM878045.1
Dioscorea glandulosa					KY712684.1		KY712681.1
Dioscorea trifida		KM878002.1	KR072314.1		KM877929.1	D89682.1	D89683.1
Elaeis oleifera	HQ265521.1	AY012452.1	HQ265568.1		AY012509.1		HQ265802.1
Ensete ventricosum	KY214929.1	AF168910.1	JX517741.1		L05448.1		FJ621288.1
Ficus americana	AY730070.1		KJ012603.1				GQ504530.1
Ficus calimana	AY730074.1
Ficus castellviana	KY889053.1
Ficus citrifolia	AY730077.1		GQ981992.1		KF724292.1
Ficus coerulescens	EU091601.1
Ficus crocata	KY889048.1				JQ592828.1
Ficus gigantosyce	KM186252.1
Ficus insipida	KY192499.1		JQ588407.1			AB445569.1	GQ504531.1
Ficus macbridei	KM186246.1
Ficus mathewsii	KY889062.1
Ficus maxima	KM186242.1		GQ981995.1		GQ981739.1
Ficus microcarpa	JN117640.1		MG737428.1		FJ976132.1	AB445556.1	KT032203.1
Ficus mutisii	KM186240.1
Ficus nymphaeifolia	AY063566.1						GQ504504.1
Ficus obtusifolia	AY730084.1		GQ981996.1		GQ981740.1
Ficus paraensis	AY730086.1						GQ504464.1
Ficus pertusa	AF165400.1		JQ588412.1		KX640857.1
Ficus popenoei	EU081761.1		GQ981997.1		GQ981741.1
Ficus schippii	AY730089.1
Ficus tonduzii	AY730140.1		JQ588417.1			AB445570.1	AB445590.1
Ficus trigona	DQ455669.1						GQ504462.1
Ficus yoponensis	AY063594.1		GQ981999.1		GQ981744.1
Fragaria vesca	AF163480.1			KC825204.1	KM360789.1	KY697460.1	AF163560.1
Gossypium barbadense	AB972867.1		MF804322.1				AF031441.1
Gossypium herbaceum	AB972869.1		AF403556.1		DX398213.1
Gossypium hirsutum	MH645784.1	AJ233063.1	AY321158.1		M77700.1	KU497678.1
Helianthus annuus	KF767534.1	KJ434427.1	AY215805.1	GU351222.1	AF097517.1	AH007242.2	KM385516.1
Hordeum vulgare	KM217265.1		KM040747.1		AY137456.1	AJ969296.1	KF600708.1
Ilex laurina	AJ492651.1						AJ492566.2
Ilex mucronulata	AF200587.1
Ipomoea alba	AY538275.1	AY100754.1	JQ587690.1	EU281111.1	AY100963.1		AY101072.1
Ipomoea amnicola	AF110928.1
Ipomoea aquatica	MH792116.1	AY100749.1	GU135084.1		AY100958.1		AY101067.1
Ipomoea batatas	MG752966.2	AY100753.1	AJ429355.1	GU351235.1	JQ923431.1		AY101071.1
Ipomoea carnea	MH756619.1		GU135080.1		MF411182.1		KP236619.1
Ipomoea cordatotriloba	MG752965.2		KR024916.1		KJ773591.1		KP236621.1
Ipomoea dumetorum	AY538284.1
Ipomoea hederifolia	KY968940.1		MF159504.1		KJ773593.1
Ipomoea imperati	MF063795.1		HM850896.1		KJ773594.1		KP236624.1
Ipomoea indica	MH768120.1		FJ795792.1		KJ773595.1		KP236625.1
Ipomoea leucantha	MG752954.2
Ipomoea meyeri	DQ355311.1
Ipomoea nil	KY968888.1		MF159451.1		MF135388.1		EU401728.1
Ipomoea pes_caprae	KF673352.1		MH767824.1		MH767517.1	AB817485.1
Ipomoea philomega					KM495205.1
Ipomoea purpurea	KY968856.1		MF159419.1		X60663.1		EU401730.1
Ipomoea quamoclit	MH050206.1	AY100747.1	MH070484.1		AY100956.1		AY101065.1
Ipomoea ramosissima	MG752957.2
Ipomoea rubens	AF309147.1		FJ795788.1
Ipomoea squamosa	MF171728.1				MF411406.1
Ipomoea tricolor	DQ845160.1		KR024937.1				KP236640.1
Ipomoea trifida	MG752963.2		JQ587302.1		JQ591161.1
Ipomoea triloba	KY968904.1		MF159438.1		MF135365.1
Lablab purpureus	MH518283.1	EU717509.1	EU717408.1		LT576828.1		EU717339.1
Lens culinaris	KJ787202.1		AF522089.1		JN661189.1	JN617171.1	AB546804.1
Lepidium bipinnatifidum						AY015843.1	AY015931.1
Lupinus luteus	DQ524249.1		HM851129.1		Z70066.1	DQ417012.1
Lupinus mutabilis	DQ524270.1		KX162839.1		Z70061.1	DQ417064.1
Lupinus pubescens	DQ524287.1		KX162850.1
Lupinus ramosissimus	DQ524289.1		KX162860.1
Mangifera indica		GU943767.1	AY594472.1		MH749110.1	KC479210.1	MG584477.1
Manihot brachyloba	GU214953.1						EU518899.1
Manihot carthaginensis							EU518901.1
Manihot esculenta		AB233672.1			LT576833.1		EU518907.1
Oryza grandiglumis	AY151366.1		AF148666.1				AF520767.1
Oryza latifolia	AY151362.1		AF148665.1			GU595112.1	AF520769.1
Oryza rufipogon	KM117266.1		EU434286.1			GU595113.1	DQ143162.1
Oryza sativa		M31464.1	XM.26020005.1	DQ401382.1	MF114377.1
Panicum polygonatum					JQ594956.1
Persea americana	KX509877.1	AJ621920.1	EU153874.1		JF966634.1	KU497677.1	GU250776.1
Persea caerulea	FM957824.1		EU153875.1
Persea mutisii	FM957826.1
Phaseolus coccineus	FJ172174.1		AF142702.1		LT576851.1	JN617172.1	JQ041849.1
Phaseolus dumosus	MH999288.1		DQ445970.1
Phaseolus lunatus	KF943739.1		DQ445985.1		LT576852.1		JX170688.1
Phaseolus vulgaris	MH999282.1		DQ450862.1		KX119315.1	JN617174.1	EU717342.1
Piper aduncum	DQ868701.1	AY572276.1	DQ882202.1		AY572252.1	EU519809.1	EU519630.1
Piper aequale	DQ868702.1		JQ588619.1		GQ981829.1	EU519820.1	EU519640.1
Piper amalago	DQ868703.1		MG719001.1		MG718496.1	EU519813.1	EU519633.1
Piper arboreum	EF056223.1		MG719002.1		MG718497.1	EU519795.1	EU519615.1
Piper augustum	AF275165.1		DQ882203.1			EU519814.1
Piper auritum	AF275175.1		DQ882205.1		KY627523.1	EU519804.1	EU519625.1
Piper avellanum						EU519823.1	EU519643.1
Piper basilobatum	AY326197.1
Piper brachypodon	AY326198.1
Piper bredemeyeri	KT007503.1
Piper cajambrense	AY326199.1
Piper cinereum	AF275190.1		DQ882216.1
Piper confertinodum	AF275166.1		DQ882227.1
Piper crassinervium	KT007508.1
Piper daguanum	EF056247.1
Piper dilatatum	DQ868713.1
Piper divaricatum	DQ868714.1
Piper filistilum	AF275155.1
Piper fimbriulatum	EF056254.1
Piper glabratum	DQ868718.1
Piper hartwegianum	AY326207.1
Piper hispidum	DQ868721.1	AY572273.1	DQ882219.1		AY572249.1	EU519811.1	EU519631.1
Piper imperiale	EF056265.1		JQ588642.1		JQ593215.1	EU519822.1	EU519642.1
Piper lanceaefolium	KT007521.1
Piper lanceifolium	KT007521.1
Piper longispicum	AY326209.1
Piper marginatum	DQ868731.1		JQ588648.1		KJ082501.1
Piper melanocladum	EF056271.1
Piper multiplinervium	AF275168.1		JQ588651.1		KJ594424.1
Piper munchanum	AF275164.1		DQ882207.1
Piper obliquum	EF056273.1					EU519807.1	EU519627.1
Piper ottoniaefolium	KT007527.1
Piper ottoniifolium	KT007527.1
Piper peltatum	DQ868741.1		DQ882208.1		JQ593233.1	EU519803.1	EU519623.1
Piper perpusillum	AY326215.1
Piper phytolaccifolium	DQ868744.1
Piper pulchrum	AF275177.1		DQ882222.1
Piper reticulatum	AF275185.1		DQ882221.1		GQ981835.1
Piper subpedale	AF275161.1		DQ882224.1
Piper tuberculatum	EF056293.1				JQ593252.1
Piper yanaconasense	AY326229.1
Pisum sativum	KU678850.1		AB935092.1	AY453078.1	HM998606.1	JN617165.1
Prunus integrifolia	HM856811.1		HQ235170.1		HQ235454.1	HQ243807.1	HQ244043.1
Rhynchosia edulis			JQ587827.1
Rhynchosia minima	MH768286.1		KX824375.1		AB045823.1		KR738689.1
Rhynchosia reticulata					JQ591997.1
Rubus glaucus	AY083361.1
Rubus nubigenus	AF055769.1
Rubus urticifolius	AY083374.1		JQ588900.1		JQ593603.1		EF055357.1
Solanum acerifolium	AY561261.1		KC312932.1				AY266249.1
Solanum allophyllum	AF244732.1						DQ180422.1
Solanum americanum	KC540794.1		JN545023.1		KJ773907.1	KP057677.1	GU323358.1
Solanum anceps	GQ221546.1						GQ221573.1
Solanum andreanum	AY875773.1
Solanum aphyodendron	MK412153.1		JQ589579.1				DQ180423.1
Solanum arboreum	AF244719.1		JQ589240.1		JQ594142.1		DQ180424.1
Solanum asperolanatum	GU591058.1		KC312933.1				GU590999.1
Solanum asperum			GQ982096.1		GQ981876.1
Solanum atropurpureum	AY561264.1	AM233150.1	EF439040.1				AY559237.1
Solanum aturense	AY996486.1		JQ589576.1		JQ594145.1		GQ163488.1
Solanum brevifolium	GQ221562.1						GQ221589.1
Solanum cajanumense	AY523879.1
Solanum calidum	AY523880.1
Solanum candolleanum	AY875824.1
Solanum canense	KR872953.1						KT001409.1
Solanum capsicoides	JQ638808.1		KC312935.1			AY159358.1	AY266251.1
Solanum caripense	GQ221563.1						GQ221590.1
Solanum chrysotrichum	GU591065.1		HM851099.1		HM850362.1		GU591007.1
Solanum colombianum	AY875787.1
Solanum cordovense	AF244717.1		JQ589248.1		JQ594150.1		DQ180480.1
Solanum crinitum	GQ143651.1						DQ180482.1
Solanum demissum	AY875794.1
Solanum diversifolium	AY523892.1
Solanum endopogon	AY523925.1
Solanum evolvulifolium	HQ856116.1						DQ180464.1
Solanum felinum	AY996509.1						AY266252.1
Solanum gardneri	GU591070.1						GU591015.1
Solanum hayesii			GQ982098.1		JQ594158.1
Solanum hazenii			JQ589258.1		JQ594160.1
Solanum hirtum	AY263464.1	AM233137.1	EF439026.1				AY266253.1
Solanum jamaicense	GU799063.1		GU135067.1		GU135229.1		DQ180485.1
Solanum juglandifolium	KR872948.1				KX086689.1		DQ180449.1
Solanum lanceifolium	GU591075.1		KJ594042.1		KJ594495.1		GU591022.1
Solanum laxum			HM851101.1		HM850364.1
Solanum lepidotum	JN542590.1		GQ982099.1		GQ981879.1		DQ180486.1
Solanum lycopersicum	KF668233.1		EF439076.1		KX086703.1	DQ131559.1	HM006841.1
Solanum mammosum	AF244721.1		KC312940.1		JX856321.1	AY159359.1	AY266232.1
Solanum marginatum	AY996528.1	AM233118.1	EF439062.1				EU176148.1
Solanum monachophyllum	GU591079.1						GU591027.1
Solanum muricatum	KT921783.1						DQ180469.1
Solanum nigrescens	KF546021.1						KT820819.1
Solanum nudum	MK412153.1		JQ589579.1				DQ180423.1
Solanum obliquum	AY523906.1
Solanum occultum	AY523907.1
Solanum ovalifolium	KU696992.1		KC312942.1
Solanum oxyphyllum	AY523909.1
Solanum pentaphyllum							HQ856053.1
Solanum pimpinellifolium	AB373813.1				KX086692.1		AB515415.1
Solanum pseudolulo	AY263459.1		KC312943.1				AY266258.1
Solanum quitoense	AY263460.1		KC312944.1				AY266243.1
Solanum rugosum	JN542598.1		JQ589268.1		JQ594175.1		DQ180490.1
Solanum sanctae-marthae	KR872942.1						KT001417.1
Solanum schlechtendalianum	JN542599.1		JQ589274.1		JQ594182.1		DQ180491.1
Solanum seaforthianum	KT820914.1						DQ180438.1
Solanum sessiliflorum	AY263455.1		KC312945.1				AY266261.1
Solanum sibundoyense	AY523918.1
Solanum sisymbriifolium	KC539158.1	AM233293.1	KC535799.1		KC535805.1		AY266235.1
Solanum sodiroi	KR872941.1						KT001418.1
Solanum stoloniferum	AY875809.1
Solanum suaveolens	KR872940.1						KT001419.1
Solanum subinerme	GU591095.1						GU591045.1
Solanum sycophanta	KU696995.1		KC312947.1
Solanum ternatum	GQ221557.1						GQ221584.1
Solanum thelopodium	AY996556.1						DQ180470.1
Solanum torvum			KC535802.1		KC535809.1	MK122640.1	AY266246.1
Solanum trizygum	GQ221559.1						GQ221587.1
Solanum tuberosum		AM233351.1	EF438886.1		M76402.1	DQ131549.1	HM006842.1
Solanum umbellatum	JN542601.1						JN661833.1
Sorghum bicolor	GQ856358.1		AF164418.1		MF114369.1		KX372491.1
Sorghum halepense	KY968954.1		HF558520.1		EF125122.1	MG709461.1	KX372492.1
Theobroma bicolor	AY074740.1
Theobroma cacao	JQ228377.1	AJ233090.1	AY321195.1	DQ110362.1	AF022125.1	KR864820.1	HM488410.1
Theobroma grandiflorum	JQ228378.1
Theobroma subincanum	AY074747.1		FJ514766.1		JQ626171.1	FJ039346.1
Tripsacum dactyloides	DQ005086.1		HF558521.1		MF998292.1	MG709450.1	DQ005007.1
Vasconcellea pubescens	AY461550.1		JX092044.1		JX091955.1		JX091866.1
Vicia faba	KJ787180.1		AY386899.1		JN661200.1	JN617167.1	JX505737.1
Vigna dalzelliana	LC081997.1
Vigna hosei	JN008283.1		JN008204.1		KX087424.1
Vigna lasiocarpa	JN008313.1		AY582993.1		KX087427.1
Vigna longifolia	AY583520.1		AY582991.1		KX087436.1
Vigna luteola	GQ275369.1		JN008209.1		KJ773979.1
Vigna umbellata	JF430411.1	KU708220.1	JN008237.1			AB304057.1	JX233510.1
Vigna unguiculata	MK014301.1	EU717508.1	KX824422.1		KX119333.1	AB304074.1	EU717348.1
Vigna venusta	JN008379.1		JN008261.1
Vigna vexillata	LC082039.1		JN008212.1			AB304073.1
Xanthosoma helleborifolium		KU708230.1	AM920612.1		AM905790.1
Zea mays			KU587494.1			GU595136.1	GQ870012.1
