# Supplementary material for: Phylogenetic diversity and conservation of crop wild relatives in Colombia
Source: Evol Appl. 2021 Sep 16;14(11):2603–17. doi: 10.1111/eva.13295 (PMC8591330; doi:10.1111/eva.13295)
Supplement: Supplementary file 5 — Table S3 [file EVA-14-2603-s004.xlsx]

## Sheet: FCS_mean
species	FCSex	FCSex_class	FCSin	FCSin_class	FCS_min	FCS_max	FCSc_mean	FCS_min_class	FCS_max_class	FCSc_mean_class
Capsicum_annuum	88.1856	SC	24.0495	HP	24.0495	88.1856	56.1176	HP	SC	LP
Capsicum_baccatum	51.5017	LP	14.8359	HP	14.8359	51.5017	33.1688	HP	LP	MP
Capsicum_chinense	73.1276	LP	21.7608	HP	21.7608	73.1276	47.4442	HP	LP	MP
Capsicum_dimorphum	0	HP	45.8122	MP	0	45.8122	22.9061	HP	MP	HP
Capsicum_geminifolium	0	HP	30.2195	MP	0	30.2195	15.1098	HP	MP	HP
Ficus_americana	90.346	SC	17.3811	HP	17.3811	90.346	53.8635	HP	SC	LP
Ficus_calimana	0	HP	4.46127	HP	0	4.46127	2.23064	HP	HP	HP
Ficus_citrifolia	80.4354	SC	21.1665	HP	21.1665	80.4354	50.8009	HP	SC	LP
Ficus_coerulescens	51.473	LP	20.2846	HP	20.2846	51.473	35.8788	HP	LP	MP
Ficus_crocata	68.9283	LP	8.60987	HP	8.60987	68.9283	38.7691	HP	LP	MP
Ficus_gigantosyce	0	HP	45.2141	MP	0	45.2141	22.607	HP	MP	HP
Ficus_macbridei	0	HP	16.2005	HP	0	16.2005	8.10024	HP	HP	HP
Ficus_mathewsii	0	HP	14.5532	HP	0	14.5532	7.27659	HP	HP	HP
Ficus_maxima	90.9629	SC	14.5926	HP	14.5926	90.9629	52.7777	HP	SC	LP
Ficus_mutisii	0	HP	28.9632	MP	0	28.9632	14.4816	HP	MP	HP
Ficus_paraensis	0	HP	24.0656	HP	0	24.0656	12.0328	HP	HP	HP
Ficus_pertusa	78.7023	SC	14.1613	HP	14.1613	78.7023	46.4318	HP	SC	MP
Ficus_schippii	0	HP	6.49324	HP	0	6.49324	3.24662	HP	HP	HP
Ficus_tonduzii	0	HP	24.1955	HP	0	24.1955	12.0978	HP	HP	HP
Ficus_trigona	0	HP	20.0204	HP	0	20.0204	10.0102	HP	HP	HP
Ficus_yoponensis	0	HP	17.1435	HP	0	17.1435	8.57174	HP	HP	HP
Ipomoea_alba	53.4404	LP	10.0492	HP	10.0492	53.4404	31.7448	HP	LP	MP
Ipomoea_carnea	79.4321	SC	4.13297	HP	4.13297	79.4321	41.7825	HP	SC	MP
Ipomoea_indica	66.3162	LP	10.9935	HP	10.9935	66.3162	38.6549	HP	LP	MP
Ipomoea_leucantha	80.2096	SC	3.46919	HP	3.46919	80.2096	41.8394	HP	SC	MP
Ipomoea_meyeri	59.0113	LP	5.52553	HP	5.52553	59.0113	32.2684	HP	LP	MP
Ipomoea_nil	63.9453	LP	5.09057	HP	5.09057	63.9453	34.5179	HP	LP	MP
Ipomoea_philomega	0	HP	14.9484	HP	0	14.9484	7.47421	HP	HP	HP
Ipomoea_quamoclit	62.2584	LP	17.4378	HP	17.4378	62.2584	39.8481	HP	LP	MP
Ipomoea_ramosissima	72.3403	LP	7.58797	HP	7.58797	72.3403	39.9641	HP	LP	MP
Ipomoea_squamosa	63.8205	LP	8.188	HP	8.188	63.8205	36.0042	HP	LP	MP
Ipomoea_triloba	69.0537	LP	5.59972	HP	5.59972	69.0537	37.3267	HP	LP	MP
Lepidium_bipinnatifidum	70.3353	LP	29.2454	MP	29.2454	70.3353	49.7903	MP	LP	MP
Panicum_polygonatum	0	HP	24.9055	HP	0	24.9055	12.4527	HP	HP	HP
Persea_mutisii	0	HP	34.2093	MP	0	34.2093	17.1047	HP	MP	HP
Piper_aequale	77.8105	SC	18.2915	HP	18.2915	77.8105	48.051	HP	SC	MP
Piper_amalago	71.1184	LP	12.2895	HP	12.2895	71.1184	41.704	HP	LP	MP
Piper_auritum	0	HP	11.5748	HP	0	11.5748	5.7874	HP	HP	HP
Piper_avellanum	0	HP	33.2681	MP	0	33.2681	16.634	HP	MP	HP
Piper_brachypodon	0	HP	3.21476	HP	0	3.21476	1.60738	HP	HP	HP
Piper_bredemeyeri	0	HP	15.6075	HP	0	15.6075	7.80374	HP	HP	HP
Piper_confertinodum	0	HP	3.94498	HP	0	3.94498	1.97249	HP	HP	HP
Piper_crassinervium	0	HP	21.8132	HP	0	21.8132	10.9066	HP	HP	HP
Piper_daguanum	0	HP	9.66229	HP	0	9.66229	4.83114	HP	HP	HP
Piper_divaricatum	0	HP	5.40681	HP	0	5.40681	2.70341	HP	HP	HP
Piper_filistilum	0	HP	5.36921	HP	0	5.36921	2.68461	HP	HP	HP
Piper_fimbriulatum	0	HP	7.22023	HP	0	7.22023	3.61011	HP	HP	HP
Piper_hartwegianum	0	HP	31.8963	MP	0	31.8963	15.9481	HP	MP	HP
Piper_hispidum	84.565	SC	11.1821	HP	11.1821	84.565	47.8735	HP	SC	MP
Piper_imperiale	0	HP	4.01917	HP	0	4.01917	2.00959	HP	HP	HP
Piper_longispicum	0	HP	35.5906	MP	0	35.5906	17.7953	HP	MP	HP
Piper_marginatum	79.7846	SC	16.0325	HP	16.0325	79.7846	47.9085	HP	SC	MP
Piper_obliquum	0	HP	20.2547	HP	0	20.2547	10.1273	HP	HP	HP
Piper_ottoniifolium	0	HP	3.84473	HP	0	3.84473	1.92236	HP	HP	HP
Piper_peltatum	0	HP	11.2329	HP	0	11.2329	5.61644	HP	HP	HP
Piper_perpusillum	0	HP	1.82558	HP	0	1.82558	0.912788	HP	HP	HP
Piper_phytolaccifolium	0	HP	23.2777	HP	0	23.2777	11.6388	HP	HP	HP
Piper_pulchrum	0	HP	16.4092	HP	0	16.4092	8.20459	HP	HP	HP
Piper_reticulatum	76.5117	SC	25.095	MP	25.095	76.5117	50.8034	MP	SC	LP
Piper_subpedale	0	HP	9.90841	HP	0	9.90841	4.9542	HP	HP	HP
Piper_tuberculatum	81.6974	SC	9.11126	HP	9.11126	81.6974	45.4043	HP	SC	MP
Rhynchosia_edulis	62.7649	LP	7.32	HP	7.32	62.7649	35.0425	HP	LP	MP
Rhynchosia_minima	90.0684	SC	5.98882	HP	5.98882	90.0684	48.0286	HP	SC	MP
Rhynchosia_reticulata	68.4128	LP	6.76297	HP	6.76297	68.4128	37.5879	HP	LP	MP
Solanum_acerifolium	82.5594	SC	30.4298	MP	30.4298	82.5594	56.4946	MP	SC	LP
Solanum_anceps	0	HP	29.5316	MP	0	29.5316	14.7658	HP	MP	HP
Solanum_andreanum	74.4235	LP	15.6965	HP	15.6965	74.4235	45.06	HP	LP	MP
Solanum_aphyodendron	0	HP	32.7612	MP	0	32.7612	16.3806	HP	MP	HP
Solanum_aspersum	0	HP	54.1927	LP	0	54.1927	27.0963	HP	LP	MP
Solanum_asperum	0	HP	15.2998	HP	0	15.2998	7.64989	HP	HP	HP
Solanum_atropurpureum	60.92	LP	46.2914	MP	46.2914	60.92	53.6057	MP	LP	LP
Solanum_aturense	0	HP	24.5318	HP	0	24.5318	12.2659	HP	HP	HP
Solanum_brevifolium	0	HP	43.0134	MP	0	43.0134	21.5067	HP	MP	HP
Solanum_calidum	0	HP	7.23525	HP	0	7.23525	3.61762	HP	HP	HP
Solanum_canense	56.5134	LP	4.48262	HP	4.48262	56.5134	30.498	HP	LP	MP
Solanum_caripense	85.3157	SC	28.5664	MP	28.5664	85.3157	56.941	MP	SC	LP
Solanum_crinitum	56.366	LP	21.2886	HP	21.2886	56.366	38.8273	HP	LP	MP
Solanum_evolvulifolium	0	HP	10.1748	HP	0	10.1748	5.08738	HP	HP	HP
Solanum_hazenii	0	HP	10.3984	HP	0	10.3984	5.19921	HP	HP	HP
Solanum_lepidotum	0	HP	24.4534	HP	0	24.4534	12.2267	HP	HP	HP
Solanum_marginatum	55.9628	LP	36.4123	MP	36.4123	55.9628	46.1875	MP	LP	MP
Solanum_nudum	85.6947	SC	9.64307	HP	9.64307	85.6947	47.6689	HP	SC	MP
Solanum_ovalifolium	0	HP	30.5583	MP	0	30.5583	15.2792	HP	MP	HP
Solanum_pentaphyllum	0	HP	34.8229	MP	0	34.8229	17.4114	HP	MP	HP
Solanum_pseudolulo	60.8502	LP	16.7277	HP	16.7277	60.8502	38.7889	HP	LP	MP
Solanum_schlechtendalianum	0	HP	14.613	HP	0	14.613	7.30651	HP	HP	HP
Solanum_seaforthianum	75.8182	SC	7.6118	HP	7.6118	75.8182	41.715	HP	SC	MP
Solanum_sessiliflorum	71.8909	LP	6.38719	HP	6.38719	71.8909	39.1391	HP	LP	MP
Solanum_suaveolens	53.8265	LP	21.6827	HP	21.6827	53.8265	37.7546	HP	LP	MP
Solanum_subinerme	71.6262	LP	17.172	HP	17.172	71.6262	44.3991	HP	LP	MP
Solanum_sycophanta	0	HP	27.8086	MP	0	27.8086	13.9043	HP	MP	HP
Solanum_thelopodium	0	HP	10.0799	HP	0	10.0799	5.03996	HP	HP	HP
Solanum_torvum	62.4108	LP	20.5489	HP	20.5489	62.4108	41.4798	HP	LP	MP
Solanum_umbellatum	0	HP	20.0524	HP	0	20.0524	10.0262	HP	HP	HP
Theobroma_subincanum	77.135	SC	39.728	MP	39.728	77.135	58.4315	MP	SC	LP
