# Supplementary material for: Phylogenetic diversity and conservation of crop wild relatives in Colombia
Source: Evol Appl. 2021 Sep 16;14(11):2603–17. doi: 10.1111/eva.13295 (PMC8591330; doi:10.1111/eva.13295)
Supplement: Supplementary file 6 — Dataset S1 [file EVA-14-2603-s008.xlsx]

## Sheet: Spatial_Dataset
ESPECIE	lon	lat	source
Capsicum_annuum	-78.505	1.39933	BIEN
Capsicum_annuum	-78.505	1.39933	BIEN
Capsicum_annuum	-78.4833	1.36667	BIEN
Capsicum_annuum	-78.4667	1.36667	BIEN
Capsicum_annuum	-78.157	1.72621	BIEN
Capsicum_annuum	-78.157	1.72621	BIEN
Capsicum_annuum	-77.8677	1.14365	BIEN
Capsicum_annuum	-77.593	1.33546	BIEN
Capsicum_annuum	-77.593	1.33546	BIEN
Capsicum_annuum	-77.4711	1.28539	BIEN
Capsicum_annuum	-77.3928	1.43079	BIEN
Capsicum_annuum	-77.3549	1.58545	BIEN
Capsicum_annuum	-77.3437	1.65596	BIEN
Capsicum_annuum	-77.2966	8.33896	BIEN
Capsicum_annuum	-77.2072	1.34483	BIEN
Capsicum_annuum	-77.2072	1.34483	BIEN
Capsicum_annuum	-77.1988	1.33605	BIEN
Capsicum_annuum	-77.1908	7.82098	BIEN
Capsicum_annuum	-77.1657	5.93221	BIEN
Capsicum_annuum	-77.1595	1.38491	BIEN
Capsicum_annuum	-77.1566	7.83719	BIEN
Capsicum_annuum	-77.1547	7.84349	BIEN
Capsicum_annuum	-77.1547	7.84349	BIEN
Capsicum_annuum	-77.0806	2.08528	BIEN
Capsicum_annuum	-77	0.64	BIEN
Capsicum_annuum	-76.8987	7.6198	BIEN
Capsicum_annuum	-76.8731	7.47158	BIEN
Capsicum_annuum	-76.8447	7.4581	BIEN
Capsicum_annuum	-76.8097	1.05278	BIEN
Capsicum_annuum	-76.75	3.83333	GBIF
Capsicum_annuum	-76.75	3.83333	BIEN
Capsicum_annuum	-76.7167	8.51666	BIEN
Capsicum_annuum	-76.661	1.18394	BIEN
Capsicum_annuum	-76.6306	1.16625	BIEN
Capsicum_annuum	-76.6294	1.07789	BIEN
Capsicum_annuum	-76.6167	3.4	BIEN
Capsicum_annuum	-76.5903	2.48628	BIEN
Capsicum_annuum	-76.5786	0.857778	BIEN
Capsicum_annuum	-76.5725	3.41859	BIEN
Capsicum_annuum	-76.5	3.75	BIEN
Capsicum_annuum	-76.5	3.75	BIEN
Capsicum_annuum	-76.42	0.25	BIEN
Capsicum_annuum	-76.42	0.25	BIEN
Capsicum_annuum	-76.42	0.25	BIEN
Capsicum_annuum	-76.4054	0.455	BIEN
Capsicum_annuum	-76.4036	0.963889	BIEN
Capsicum_annuum	-76.3379	3.66136	BIEN
Capsicum_annuum	-76.3307	1.1037	BIEN
Capsicum_annuum	-76.3307	1.1037	BIEN
Capsicum_annuum	-76.2952	3.83619	BIEN
Capsicum_annuum	-76.2368	3.57255	BIEN
Capsicum_annuum	-76.2333	6.98437	BIEN
Capsicum_annuum	-76.1833	5.21667	BIEN
Capsicum_annuum	-76.1612	4.02905	BIEN
Capsicum_annuum	-76.0078	5.39091	BIEN
Capsicum_annuum	-75.9135	4.70611	BIEN
Capsicum_annuum	-75.9135	4.70611	BIEN
Capsicum_annuum	-75.8333	6.51667	GBIF
Capsicum_annuum	-75.8333	6.51666	BIEN
Capsicum_annuum	-75.8333	6.53333	BIEN
Capsicum_annuum	-75.83	6.52	BIEN
Capsicum_annuum	-75.8108	4.41923	BIEN
Capsicum_annuum	-75.7765	4.65012	BIEN
Capsicum_annuum	-75.7544	5.44589	BIEN
Capsicum_annuum	-75.703	7.74139	BIEN
Capsicum_annuum	-75.6956	10.136	BIEN
Capsicum_annuum	-75.6719	1.6675	BIEN
Capsicum_annuum	-75.6511	1.65194	BIEN
Capsicum_annuum	-75.6062	5.10224	BIEN
Capsicum_annuum	-75.5974	4.98801	BIEN
Capsicum_annuum	-75.5974	4.98801	BIEN
Capsicum_annuum	-75.5798	10.3346	BIEN
Capsicum_annuum	-75.5758	10.3525	BIEN
Capsicum_annuum	-75.5734	10.3763	BIEN
Capsicum_annuum	-75.5734	10.3763	BIEN
Capsicum_annuum	-75.5697	10.36	BIEN
Capsicum_annuum	-75.5697	10.36	BIEN
Capsicum_annuum	-75.5423	5.07059	BIEN
Capsicum_annuum	-75.5166	5.87709	BIEN
Capsicum_annuum	-75.5166	5.87709	BIEN
Capsicum_annuum	-75.5166	5.87709	BIEN
Capsicum_annuum	-75.5044	6.05861	BIEN
Capsicum_annuum	-75.5044	6.05861	BIEN
Capsicum_annuum	-75.5044	6.05861	BIEN
Capsicum_annuum	-75.5022	10.3015	BIEN
Capsicum_annuum	-75.5	9.5	BIEN
Capsicum_annuum	-75.4892	4.63763	BIEN
Capsicum_annuum	-75.4703	1.08587	BIEN
Capsicum_annuum	-75.4476	10.6091	BIEN
Capsicum_annuum	-75.4431	6.14884	BIEN
Capsicum_annuum	-75.4357	9.39936	BIEN
Capsicum_annuum	-75.4333	6.13333	BIEN
Capsicum_annuum	-75.4333	6.13333	BIEN
Capsicum_annuum	-75.4333	6.13333	BIEN
Capsicum_annuum	-75.4333	6.13333	BIEN
Capsicum_annuum	-75.4333	6.13333	BIEN
Capsicum_annuum	-75.4333	6.13333	BIEN
Capsicum_annuum	-75.4333	6.13333	BIEN
Capsicum_annuum	-75.4333	6.13333	BIEN
Capsicum_annuum	-75.4298	10.3545	BIEN
Capsicum_annuum	-75.4292	6.02167	BIEN
Capsicum_annuum	-75.3833	6.15	BIEN
Capsicum_annuum	-75.1358	9.91267	BIEN
Capsicum_annuum	-75.1261	9.83702	BIEN
Capsicum_annuum	-75.0918	0.516083	BIEN
Capsicum_annuum	-74.9667	2.95	BIEN
Capsicum_annuum	-74.9248	5.06462	BIEN
Capsicum_annuum	-74.8982	5.19923	BIEN
Capsicum_annuum	-74.8982	5.19923	BIEN
Capsicum_annuum	-74.8531	-0.1325	BIEN
Capsicum_annuum	-74.8426	10.9994	BIEN
Capsicum_annuum	-74.8294	4.42046	BIEN
Capsicum_annuum	-74.8269	4.37626	BIEN
Capsicum_annuum	-74.7916	3.36226	BIEN
Capsicum_annuum	-74.6543	5.17295	BIEN
Capsicum_annuum	-74.6449	5.14386	BIEN
Capsicum_annuum	-74.6092	5.77737	BIEN
Capsicum_annuum	-74.4333	4.96667	BIEN
Capsicum_annuum	-74.4333	4.96667	BIEN
Capsicum_annuum	-74.4333	4.96667	BIEN
Capsicum_annuum	-74.4299	4.7447	BIEN
Capsicum_annuum	-74.4299	4.7447	BIEN
Capsicum_annuum	-74.4272	4.71447	BIEN
Capsicum_annuum	-74.3333	2.58333	BIEN
Capsicum_annuum	-74.25	11.0167	GBIF
Capsicum_annuum	-74.2456	11.0088	BIEN
Capsicum_annuum	-74.2172	4.32472	BIEN
Capsicum_annuum	-74.1675	10.6517	BIEN
Capsicum_annuum	-74.1439	3.45639	BIEN
Capsicum_annuum	-73.7681	2.25444	BIEN
Capsicum_annuum	-73.7681	2.25444	BIEN
Capsicum_annuum	-73.6573	4.12504	BIEN
Capsicum_annuum	-73.6573	4.12504	BIEN
Capsicum_annuum	-73.3536	7.69676	BIEN
Capsicum_annuum	-73.3142	4.91778	BIEN
Capsicum_annuum	-73.1046	7.10495	BIEN
Capsicum_annuum	-73.0883	7.06862	BIEN
Capsicum_annuum	-73.0873	7.06699	BIEN
Capsicum_annuum	-72.9918	6.82058	BIEN
Capsicum_annuum	-72.7938	-1.43981	BIEN
Capsicum_annuum	-72.7168	-1.47897	BIEN
Capsicum_annuum	-72.7168	-1.47897	BIEN
Capsicum_annuum	-72.6439	2.55	BIEN
Capsicum_annuum	-72.6407	2.55	BIEN
Capsicum_annuum	-72.5904	-1.68175	BIEN
Capsicum_annuum	-72.5904	-1.68175	BIEN
Capsicum_annuum	-72.5693	-1.71319	BIEN
Capsicum_annuum	-72.5691	-1.71306	BIEN
Capsicum_annuum	-72.5691	-1.71306	BIEN
Capsicum_annuum	-72.5475	-0.696937	BIEN
Capsicum_annuum	-72.5242	-0.67444	BIEN
Capsicum_annuum	-72.5242	-0.67444	BIEN
Capsicum_annuum	-72.5242	-0.67444	BIEN
Capsicum_annuum	-72.5092	-1.70522	BIEN
Capsicum_annuum	-72.4572	1.851	BIEN
Capsicum_annuum	-72.4242	11.3848	BIEN
Capsicum_annuum	-72.3878	-0.58666	BIEN
Capsicum_annuum	-72.3878	-0.58666	BIEN
Capsicum_annuum	-72.3878	-0.58666	BIEN
Capsicum_annuum	-72.3878	-0.58666	BIEN
Capsicum_annuum	-72.3878	-0.58666	BIEN
Capsicum_annuum	-72.3878	-0.58666	BIEN
Capsicum_annuum	-72.3878	-0.58666	BIEN
Capsicum_annuum	-72.3858	-0.60797	BIEN
Capsicum_annuum	-72.3838	-1.86319	BIEN
Capsicum_annuum	-72.3838	-1.86319	BIEN
Capsicum_annuum	-72.3261	-0.54302	BIEN
Capsicum_annuum	-72.3261	-0.54302	BIEN
Capsicum_annuum	-72.3261	-0.54277	BIEN
Capsicum_annuum	-72.3261	-0.54302	BIEN
Capsicum_annuum	-72.2256	-0.58805	BIEN
Capsicum_annuum	-72.2256	-0.58805	BIEN
Capsicum_annuum	-72.2128	-0.58111	BIEN
Capsicum_annuum	-72.2128	-0.58111	BIEN
Capsicum_annuum	-72.165	-0.54888	BIEN
Capsicum_annuum	-72.165	-0.54888	BIEN
Capsicum_annuum	-72.165	-0.54888	BIEN
Capsicum_annuum	-72.165	-0.54888	BIEN
Capsicum_annuum	-72.165	-0.54888	BIEN
Capsicum_annuum	-72.165	-0.54888	BIEN
Capsicum_annuum	-72.0975	-0.61466	BIEN
Capsicum_annuum	-72.0975	-0.61466	BIEN
Capsicum_annuum	-72.044	-2.14103	BIEN
Capsicum_annuum	-72.0275	-0.788333	BIEN
Capsicum_annuum	-72.0275	-0.788333	BIEN
Capsicum_annuum	-71.786	12.0731	BIEN
Capsicum_annuum	-71.7626	-2.14922	BIEN
Capsicum_annuum	-71.7626	-2.14922	BIEN
Capsicum_annuum	-71.7626	-2.14922	BIEN
Capsicum_annuum	-71.7626	-2.14922	BIEN
Capsicum_annuum	-71.7625	-2.14919	BIEN
Capsicum_annuum	-71.7625	-2.14919	BIEN
Capsicum_annuum	-71.7625	-2.14917	BIEN
Capsicum_annuum	-71.7625	-2.14922	BIEN
Capsicum_annuum	-71.7625	-2.14917	BIEN
Capsicum_annuum	-71.6103	-0.94666	BIEN
Capsicum_annuum	-71.6103	-0.94666	BIEN
Capsicum_annuum	-71.6103	-0.946667	BIEN
Capsicum_annuum	-71.1052	-1.10592	BIEN
Capsicum_annuum	-71.105	-1.10583	BIEN
Capsicum_annuum	-71.09	-1.09549	BIEN
Capsicum_annuum	-71.09	-1.09549	BIEN
Capsicum_annuum	-71.0847	-1.10139	BIEN
Capsicum_annuum	-71.0221	-1.20767	BIEN
Capsicum_annuum	-70.9664	-1.26889	BIEN
Capsicum_annuum	-70.9664	-1.26889	BIEN
Capsicum_annuum	-70.8178	-1.3225	BIEN
Capsicum_annuum	-70.815	-1.32267	BIEN
Capsicum_annuum	-70.7063	0.80722	BIEN
Capsicum_annuum	-70.6846	0.8498	BIEN
Capsicum_annuum	-70.6846	0.84425	BIEN
Capsicum_annuum	-70.6844	0.849722	BIEN
Capsicum_annuum	-70.634	-0.99208	BIEN
Capsicum_annuum	-70.6195	-3.80972	BIEN
Capsicum_annuum	-70.6195	-3.80972	BIEN
Capsicum_annuum	-70.6195	-3.80972	BIEN
Capsicum_annuum	-70.6162	-3.75758	BIEN
Capsicum_annuum	-70.6162	-3.75758	BIEN
Capsicum_annuum	-70.6162	-3.75758	BIEN
Capsicum_annuum	-70.6162	-3.75758	BIEN
Capsicum_annuum	-70.6162	-3.75758	BIEN
Capsicum_annuum	-70.6162	-3.75758	BIEN
Capsicum_annuum	-70.6162	-3.81144	BIEN
Capsicum_annuum	-70.6162	-3.75758	BIEN
Capsicum_annuum	-70.6162	-3.75758	BIEN
Capsicum_annuum	-70.6162	-3.75758	BIEN
Capsicum_annuum	-70.6162	-3.81144	BIEN
Capsicum_annuum	-70.6162	-3.75758	BIEN
Capsicum_annuum	-70.6162	-3.75758	BIEN
Capsicum_annuum	-70.6162	-3.75758	BIEN
Capsicum_annuum	-70.6162	-3.81144	BIEN
Capsicum_annuum	-70.6162	-3.75758	BIEN
Capsicum_annuum	-70.6161	-3.75758	BIEN
Capsicum_annuum	-70.6161	-3.81139	BIEN
Capsicum_annuum	-70.6161	-3.81139	BIEN
Capsicum_annuum	-70.6161	-3.81139	BIEN
Capsicum_annuum	-70.6083	-2.39222	BIEN
Capsicum_annuum	-70.587	-0.97105	BIEN
Capsicum_annuum	-70.5869	-0.976389	BIEN
Capsicum_annuum	-70.5826	-0.97105	BIEN
Capsicum_annuum	-70.5826	-0.97105	BIEN
Capsicum_annuum	-70.5056	1.02117	BIEN
Capsicum_annuum	-70.5056	1.1045	BIEN
Capsicum_annuum	-70.4534	-3.74315	BIEN
Capsicum_annuum	-70.4308	-2.50917	BIEN
Capsicum_annuum	-70.3822	1.32527	BIEN
Capsicum_annuum	-70.3822	1.32527	BIEN
Capsicum_annuum	-70.3822	1.32527	BIEN
Capsicum_annuum	-70.37	-3.77	BIEN
Capsicum_annuum	-70.3333	-3.76028	BIEN
Capsicum_annuum	-70.3333	-3.76028	BIEN
Capsicum_annuum	-70.3333	-3.76028	BIEN
Capsicum_annuum	-70.3173	1.13083	BIEN
Capsicum_annuum	-70.2837	1.295	BIEN
Capsicum_annuum	-70.2837	1.295	BIEN
Capsicum_annuum	-70.2518	1.28611	BIEN
Capsicum_annuum	-70.25	-3.78333	BIEN
Capsicum_annuum	-70.1843	-1.52417	BIEN
Capsicum_annuum	-70.1842	-1.52417	BIEN
Capsicum_annuum	-70.1107	1.25456	BIEN
Capsicum_annuum	-70.1107	1.25456	BIEN
Capsicum_annuum	-70.0944	1.01056	BIEN
Capsicum_annuum	-70.0944	1.01056	BIEN
Capsicum_annuum	-70.0944	1.01056	BIEN
Capsicum_annuum	-70.068	1.20861	BIEN
Capsicum_annuum	-70.068	1.20861	BIEN
Capsicum_annuum	-70.0652	-3.05517	BIEN
Capsicum_annuum	-70.0652	-3.05517	BIEN
Capsicum_annuum	-70.0614	-2.99394	BIEN
Capsicum_annuum	-70.01	-4.13	BIEN
Capsicum_annuum	-70.01	-4.13	BIEN
Capsicum_annuum	-70.01	-4.13	BIEN
Capsicum_annuum	-70.01	-4.13	BIEN
Capsicum_annuum	-70.01	-4.13	BIEN
Capsicum_annuum	-70.0034	-4.04472	BIEN
Capsicum_annuum	-69.9874	-1.2998	BIEN
Capsicum_annuum	-69.9874	-1.2998	BIEN
Capsicum_annuum	-69.9874	-1.2998	BIEN
Capsicum_annuum	-69.9874	-1.2998	BIEN
Capsicum_annuum	-69.98	-4.09722	BIEN
Capsicum_annuum	-69.98	-4.09722	BIEN
Capsicum_annuum	-69.9769	-1.26222	BIEN
Capsicum_annuum	-69.9769	-1.26222	BIEN
Capsicum_annuum	-69.9769	-1.26222	BIEN
Capsicum_annuum	-69.9769	-1.26222	BIEN
Capsicum_annuum	-69.95	-4.15	GBIF
Capsicum_annuum	-69.9272	-4.11556	BIEN
Capsicum_annuum	-69.8826	-2.88242	BIEN
Capsicum_annuum	-69.8127	-2.76553	BIEN
Capsicum_annuum	-69.8127	-2.76553	BIEN
Capsicum_annuum	-69.7438	-2.88814	BIEN
Capsicum_annuum	-69.7333	-1.28333	BIEN
Capsicum_annuum	-69.6957	0.665264	BIEN
Capsicum_annuum	-69.5872	-1.32416	BIEN
Capsicum_annuum	-69.5872	-1.32416	BIEN
Capsicum_annuum	-69.5872	-1.32416	BIEN
Capsicum_annuum	-69.5872	-1.32416	BIEN
Capsicum_annuum	-69.5872	-1.32416	BIEN
Capsicum_annuum	-69.5872	-1.32416	BIEN
Capsicum_annuum	-69.5767	-1.01667	BIEN
Capsicum_annuum	-69.5	3.75	BIEN
Capsicum_annuum	-69.4746	3.66994	BIEN
Capsicum_annuum	-69.3786	3.76183	BIEN
Capsicum_annuum	-69.3786	3.76183	BIEN
Capsicum_annuum	-69.0933	2.87306	BIEN
Capsicum_annuum	-69.0933	2.87306	BIEN
Capsicum_annuum	-69.0933	2.87306	BIEN
Capsicum_annuum	-69.0933	2.87306	BIEN
Capsicum_annuum	-69.0933	2.87306	BIEN
Capsicum_annuum	-69.0933	2.87306	BIEN
Capsicum_annuum	-69.0933	2.87306	BIEN
Capsicum_annuum	-69.0933	2.87306	BIEN
Capsicum_annuum	-69.0933	2.87306	BIEN
Capsicum_annuum	-69.0933	2.87306	BIEN
Capsicum_annuum	-69.0933	2.87306	BIEN
Capsicum_annuum	-69.0933	2.87306	BIEN
Capsicum_annuum	-69.0933	2.87306	BIEN
Capsicum_annuum	-69.0933	2.87306	BIEN
Capsicum_annuum	-69.0933	2.87306	BIEN
Capsicum_annuum	-69.0933	2.87306	BIEN
Capsicum_annuum	-69.0933	2.87306	BIEN
Capsicum_annuum	-69.0933	2.87306	BIEN
Capsicum_annuum	-69.0933	2.87306	BIEN
Capsicum_annuum	-69.0933	2.87306	BIEN
Capsicum_annuum	-69.0933	2.87306	BIEN
Capsicum_annuum	-69.0933	2.87306	BIEN
Capsicum_annuum	-69.0933	2.87306	BIEN
Capsicum_annuum	-69.0933	2.87306	BIEN
Capsicum_annuum	-69.0933	2.87306	BIEN
Capsicum_annuum	-69.0274	3.88603	BIEN
Capsicum_annuum	-68.6616	3.96869	BIEN
Capsicum_annuum	-68.6616	3.96869	BIEN
Capsicum_annuum	-68.3675	3.91244	BIEN
Capsicum_annuum	-68.3592	3.98778	BIEN
Capsicum_annuum	-68.3592	3.98778	BIEN
Capsicum_annuum	-68.3536	3.99278	BIEN
Capsicum_annuum	-68.3503	3.9975	BIEN
Capsicum_annuum	-68.3503	3.9975	BIEN
Capsicum_annuum	-68.345	3.99889	BIEN
Capsicum_annuum	-68.345	3.99889	BIEN
Capsicum_annuum	-67.9417	3.85833	BIEN
Capsicum_annuum	-67.9417	3.85833	BIEN
Capsicum_annuum	-67.9417	3.85833	BIEN
Capsicum_annuum	-67.9322	3.86556	BIEN
Capsicum_annuum	-67.9322	3.86556	BIEN
Capsicum_annuum	-67.9322	3.86556	BIEN
Capsicum_annuum	-67.9322	3.86556	BIEN
Capsicum_annuum	-67.9319	3.86572	BIEN
Capsicum_annuum	-67.9028	3.8959	BIEN
Capsicum_annuum	-67.9028	3.8999	BIEN
Capsicum_annuum	-67.9025	3.898	BIEN
Capsicum_annuum	-67.9	3.89667	BIEN
Capsicum_annuum	-67.8939	3.85942	BIEN
Capsicum_annuum	-67.8939	3.8785	BIEN
Capsicum_annuum	-67.8939	3.8785	BIEN
Capsicum_annuum	-67.8939	3.85917	BIEN
Capsicum_annuum	-67.8842	3.64	BIEN
Capsicum_annuum	-67.8842	3.64	BIEN
Capsicum_annuum	-67.8842	2.87306	BIEN
Capsicum_annuum	-67.8842	3.64	BIEN
Capsicum_annuum	-67.7089	3.84833	BIEN
Capsicum_annuum	-67.6983	3.85111	BIEN
Capsicum_annuum	-67.6889	3.87333	BIEN
Capsicum_annuum	-67.6889	3.87333	BIEN
Capsicum_annuum	-67.6799	3.864	BIEN
Capsicum_annuum	-67.4147	3.52833	BIEN
Capsicum_annuum	-67.4147	3.52833	BIEN
Capsicum_annuum	-67.4144	3.52861	BIEN
Capsicum_annuum	-67.4144	3.52861	BIEN
Capsicum_annuum	-67.4144	3.52861	BIEN
Capsicum_baccatum	-75.8841	4.6725	BIEN
Capsicum_baccatum	-75.6719	1.62306	BIEN
Capsicum_baccatum	-75.6115	6.2576	BIEN
Capsicum_baccatum	-73.1117	7.15573	BIEN
Capsicum_baccatum	-70.634	-0.99208	BIEN
Capsicum_baccatum	-70.5826	-0.97105	BIEN
Capsicum_baccatum	-70.5826	-0.97105	BIEN
Capsicum_chinense	-77.2072	1.34483	BIEN
Capsicum_chinense	-77.1988	1.33605	BIEN
Capsicum_chinense	-76.8097	1.05278	BIEN
Capsicum_chinense	-76.3307	1.1037	BIEN
Capsicum_chinense	-75.6511	1.65194	BIEN
Capsicum_chinense	-75.05	7.35	BIEN
Capsicum_chinense	-73.63	10.36	GBIF
Capsicum_chinense	-73.63	10.36	GBIF
Capsicum_chinense	-73.1113	5.02731	BIEN
Capsicum_chinense	-72.7616	-1.43761	BIEN
Capsicum_chinense	-72.7593	-1.4155	BIEN
Capsicum_chinense	-72.7593	-1.4155	BIEN
Capsicum_chinense	-72.7593	-1.4155	BIEN
Capsicum_chinense	-72.7593	-1.4155	BIEN
Capsicum_chinense	-72.6825	-1.56264	BIEN
Capsicum_chinense	-72.5904	-1.68175	BIEN
Capsicum_chinense	-72.5904	-1.68175	BIEN
Capsicum_chinense	-72.5693	-1.71319	BIEN
Capsicum_chinense	-72.5691	-1.71306	BIEN
Capsicum_chinense	-72.5475	-0.696937	BIEN
Capsicum_chinense	-72.5092	-1.70522	BIEN
Capsicum_chinense	-72.3967	-0.56027	BIEN
Capsicum_chinense	-72.3878	-0.58666	BIEN
Capsicum_chinense	-72.3878	-0.58666	BIEN
Capsicum_chinense	-72.3878	-0.58666	BIEN
Capsicum_chinense	-72.3878	-0.58666	BIEN
Capsicum_chinense	-72.3858	-0.60797	BIEN
Capsicum_chinense	-72.3261	-0.54302	BIEN
Capsicum_chinense	-72.2128	-0.58111	BIEN
Capsicum_chinense	-72.1492	-0.55441	BIEN
Capsicum_chinense	-72.1492	-0.55441	BIEN
Capsicum_chinense	-72.1492	-0.55441	BIEN
Capsicum_chinense	-72.1218	-0.54683	BIEN
Capsicum_chinense	-71.7626	-2.14922	BIEN
Capsicum_chinense	-71.7626	-2.14922	BIEN
Capsicum_chinense	-71.7625	-2.14917	BIEN
Capsicum_chinense	-71.09	-1.09549	BIEN
Capsicum_chinense	-71.0875	-1.0875	BIEN
Capsicum_chinense	-71.0875	-1.0875	BIEN
Capsicum_chinense	-71.0875	-1.0875	BIEN
Capsicum_chinense	-71.0875	-1.0875	BIEN
Capsicum_chinense	-71.0875	-1.0875	BIEN
Capsicum_chinense	-71.0875	-1.0875	BIEN
Capsicum_chinense	-71.0875	-1.0875	BIEN
Capsicum_chinense	-71.0875	-1.0875	BIEN
Capsicum_chinense	-71.0875	-1.0875	BIEN
Capsicum_chinense	-71.0875	-1.0875	BIEN
Capsicum_chinense	-71.0875	-1.0875	BIEN
Capsicum_chinense	-71.0875	-1.0875	BIEN
Capsicum_chinense	-70.915	1.30492	BIEN
Capsicum_chinense	-70.8952	0.93069	BIEN
Capsicum_chinense	-70.7063	0.80722	BIEN
Capsicum_chinense	-70.6195	-3.80972	BIEN
Capsicum_chinense	-70.6162	-3.75758	BIEN
Capsicum_chinense	-70.6162	-3.75758	BIEN
Capsicum_chinense	-70.6162	-3.75758	BIEN
Capsicum_chinense	-70.6162	-3.81144	BIEN
Capsicum_chinense	-70.6162	-3.81144	BIEN
Capsicum_chinense	-70.6162	-3.81144	BIEN
Capsicum_chinense	-70.5102	-0.99069	BIEN
Capsicum_chinense	-70.5056	1.02117	BIEN
Capsicum_chinense	-70.499	1.19863	BIEN
Capsicum_chinense	-70.4054	-3.57774	BIEN
Capsicum_chinense	-70.37	-3.77	BIEN
Capsicum_chinense	-70.345	1.2615	BIEN
Capsicum_chinense	-70.345	1.2615	BIEN
Capsicum_chinense	-70.3245	1.01761	BIEN
Capsicum_chinense	-70.25	-3.78333	GBIF
Capsicum_chinense	-70.25	-3.783	BIEN
Capsicum_chinense	-70.1107	1.25456	BIEN
Capsicum_chinense	-70.01	-4.13	BIEN
Capsicum_chinense	-70.01	-4.13	BIEN
Capsicum_chinense	-70.01	-4.13	BIEN
Capsicum_chinense	-70.01	-4.13	BIEN
Capsicum_chinense	-70.01	-4.13	BIEN
Capsicum_chinense	-70.01	-4.13	BIEN
Capsicum_chinense	-70.01	-4.13	BIEN
Capsicum_chinense	-69.9874	-1.2998	BIEN
Capsicum_chinense	-69.9769	-1.26222	BIEN
Capsicum_chinense	-69.9769	-1.26222	BIEN
Capsicum_chinense	-69.9769	-1.26222	BIEN
Capsicum_chinense	-69.9674	-1.37825	BIEN
Capsicum_chinense	-69.9674	-1.37825	BIEN
Capsicum_chinense	-69.9674	-1.37825	BIEN
Capsicum_chinense	-69.9672	-1.37825	BIEN
Capsicum_chinense	-69.95	-4.15	GBIF
Capsicum_chinense	-69.9247	-4.12722	BIEN
Capsicum_chinense	-69.8127	-2.76553	BIEN
Capsicum_chinense	-69.4746	3.66994	BIEN
Capsicum_chinense	-69.3786	3.76183	BIEN
Capsicum_chinense	-69.0933	2.87306	BIEN
Capsicum_chinense	-69.0933	2.87306	BIEN
Capsicum_chinense	-69.0933	2.87306	BIEN
Capsicum_chinense	-69.0933	2.87306	BIEN
Capsicum_chinense	-69.0933	2.87306	BIEN
Capsicum_chinense	-69.0933	2.87306	BIEN
Capsicum_chinense	-69.0933	2.87306	BIEN
Capsicum_chinense	-69.0933	2.87306	BIEN
Capsicum_chinense	-69.0933	2.87306	BIEN
Capsicum_chinense	-69.0933	2.87306	BIEN
Capsicum_chinense	-69.0933	2.87306	BIEN
Capsicum_chinense	-69.0933	2.87306	BIEN
Capsicum_chinense	-68.5447	3.97531	BIEN
Capsicum_chinense	-68.4172	3.89522	BIEN
Capsicum_chinense	-68.4172	3.89522	BIEN
Capsicum_chinense	-68.3745	3.90544	BIEN
Capsicum_chinense	-68.3503	3.9975	BIEN
Capsicum_chinense	-68.345	3.99889	BIEN
Capsicum_chinense	-68.345	3.99889	BIEN
Capsicum_chinense	-68.345	3.99889	BIEN
Capsicum_chinense	-68.2017	3.25278	BIEN
Capsicum_chinense	-68.2017	3.25278	BIEN
Capsicum_chinense	-68.2017	3.25278	BIEN
Capsicum_chinense	-68.2017	3.25278	BIEN
Capsicum_chinense	-68.2017	3.25278	BIEN
Capsicum_chinense	-68.2017	3.25278	BIEN
Capsicum_chinense	-67.9941	3.45047	BIEN
Capsicum_chinense	-67.9939	3.45047	BIEN
Capsicum_chinense	-67.9939	3.45047	BIEN
Capsicum_chinense	-67.9939	3.45047	BIEN
Capsicum_chinense	-67.9939	3.45047	BIEN
Capsicum_chinense	-67.9939	3.45047	BIEN
Capsicum_chinense	-67.9939	3.45047	BIEN
Capsicum_chinense	-67.9939	3.45028	BIEN
Capsicum_chinense	-67.9322	3.86572	BIEN
Capsicum_chinense	-67.9322	3.86556	BIEN
Capsicum_chinense	-67.9322	3.86556	BIEN
Capsicum_chinense	-67.9322	3.86572	BIEN
Capsicum_chinense	-67.9322	3.86572	BIEN
Capsicum_chinense	-67.9322	3.86556	BIEN
Capsicum_chinense	-67.9322	3.86572	BIEN
Capsicum_chinense	-67.9322	3.86572	BIEN
Capsicum_chinense	-67.9322	3.86556	BIEN
Capsicum_chinense	-67.9125	3.87125	BIEN
Capsicum_chinense	-67.9103	3.80944	BIEN
Capsicum_chinense	-67.9103	3.80944	BIEN
Capsicum_chinense	-67.9103	3.80944	BIEN
Capsicum_chinense	-67.9103	3.80944	BIEN
Capsicum_chinense	-67.9103	3.80944	BIEN
Capsicum_chinense	-67.9029	3.8984	BIEN
Capsicum_chinense	-67.9028	3.89667	BIEN
Capsicum_chinense	-67.9028	3.89667	BIEN
Capsicum_chinense	-67.9028	3.89457	BIEN
Capsicum_chinense	-67.9027	3.901	BIEN
Capsicum_chinense	-67.9	4.49	BIEN
Capsicum_chinense	-67.8978	3.89457	BIEN
Capsicum_chinense	-67.8978	3.89667	BIEN
Capsicum_chinense	-67.8939	3.8785	BIEN
Capsicum_chinense	-67.89	3.89457	BIEN
Capsicum_chinense	-67.8842	3.64	BIEN
Capsicum_chinense	-67.8842	3.64	BIEN
Capsicum_chinense	-67.8842	3.64	BIEN
Capsicum_chinense	-67.8738	4.48994	BIEN
Capsicum_chinense	-67.8738	4.48994	BIEN
Capsicum_chinense	-67.8738	4.48994	BIEN
Capsicum_chinense	-67.713	3.994	BIEN
Capsicum_chinense	-67.681	3.866	BIEN
Capsicum_chinense	-67.681	3.866	BIEN
Capsicum_chinense	-67.68	3.863	BIEN
Capsicum_chinense	-67.68	3.863	BIEN
Capsicum_chinense	-67.6798	3.865	BIEN
Capsicum_chinense	-67.6798	3.863	BIEN
Capsicum_chinense	-67.6798	3.865	BIEN
Capsicum_chinense	-67.6798	3.863	BIEN
Capsicum_chinense	-67.4575	3.54028	BIEN
Capsicum_chinense	-67.4513	3.45047	BIEN
Capsicum_chinense	-67.4513	3.45047	BIEN
Capsicum_chinense	-67.4513	3.45047	BIEN
Capsicum_chinense	-67.4513	3.45047	BIEN
Capsicum_chinense	-67.4511	3.54028	BIEN
Capsicum_chinense	-67.4511	3.54028	BIEN
Capsicum_chinense	-67.4144	3.52861	BIEN
Capsicum_chinense	-67.4144	3.52861	BIEN
Capsicum_chinense	-67.4144	3.52861	BIEN
Capsicum_chinense	-67.4144	3.52861	BIEN
Capsicum_chinense	-67.4144	3.52861	BIEN
Capsicum_chinense	-67.4144	3.52861	BIEN
Capsicum_dimorphum	-76.62	3.47	BIEN
Capsicum_dimorphum	-76.6167	3.46667	GBIF
Capsicum_dimorphum	-76.6167	3.5	BIEN
Capsicum_dimorphum	-76.6	3.54306	GBIF
Capsicum_dimorphum	-76.1667	6.46666	BIEN
Capsicum_dimorphum	-76.1644	3.56553	BIEN
Capsicum_dimorphum	-76.156	3.53263	BIEN
Capsicum_dimorphum	-76.1559	3.53378	BIEN
Capsicum_dimorphum	-75.8167	5.55	BIEN
Capsicum_dimorphum	-75.8022	5.54219	BIEN
Capsicum_dimorphum	-75.6219	3.9935	BIEN
Capsicum_dimorphum	-75.5482	4.70855	BIEN
Capsicum_dimorphum	-75.4955	4.71046	BIEN
Capsicum_dimorphum	-75.4919	4.70821	BIEN
Capsicum_dimorphum	-75.4841	4.70941	BIEN
Capsicum_dimorphum	-75.4841	4.70941	BIEN
Capsicum_dimorphum	-75.4807	4.71498	BIEN
Capsicum_dimorphum	-75.4807	4.71498	BIEN
Capsicum_dimorphum	-75.4786	4.71999	BIEN
Capsicum_dimorphum	-75.4667	6.95	BIEN
Capsicum_dimorphum	-75.4638	4.62922	BIEN
Capsicum_dimorphum	-75.3552	5.4	BIEN
Capsicum_dimorphum	-75.318	6.76722	BIEN
Capsicum_dimorphum	-74.3333	4.38333	BIEN
Capsicum_dimorphum	-74.2964	4.57931	BIEN
Capsicum_dimorphum	-74.2896	4.91354	BIEN
Capsicum_dimorphum	-73.665	4.58483	BIEN
Capsicum_dimorphum	-73.665	4.58483	BIEN
Capsicum_dimorphum	-73.35	5.78	BIEN
Capsicum_dimorphum	-73.35	5.78	BIEN
Capsicum_dimorphum	-73.1152	5.94141	BIEN
Capsicum_dimorphum	-73.0222	7.14302	BIEN
Capsicum_frutescens	-76.6167	3.4	GBIF
Capsicum_geminifolium	-76.6214	3.61167	GBIF
Capsicum_geminifolium	-76.6167	3.46667	GBIF
Capsicum_geminifolium	-76.5667	3.5	GBIF
Capsicum_geminifolium	-76.5	3.75	GBIF
Capsicum_geminifolium	-76.5	3.75	GBIF
Capsicum_geminifolium	-76.5	3.75	BIEN
Capsicum_geminifolium	-76.5	3.75	BIEN
Capsicum_geminifolium	-75.4909	4.70786	GBIF
Capsicum_rhomboideum	-77.4639	1.30416	BIEN
Capsicum_rhomboideum	-77.4	1.08333	BIEN
Capsicum_rhomboideum	-77.3575	1.59758	BIEN
Capsicum_rhomboideum	-77.3437	1.65596	BIEN
Capsicum_rhomboideum	-77.3287	1.25882	BIEN
Capsicum_rhomboideum	-77.3161	1.69788	BIEN
Capsicum_rhomboideum	-77.3138	1.51946	BIEN
Capsicum_rhomboideum	-77.2438	1.78646	BIEN
Capsicum_rhomboideum	-77.2086	1.87971	BIEN
Capsicum_rhomboideum	-77.1595	1.38491	BIEN
Capsicum_rhomboideum	-77.1595	1.38491	BIEN
Capsicum_rhomboideum	-77.1595	1.38491	BIEN
Capsicum_rhomboideum	-77.1167	1.4	BIEN
Capsicum_rhomboideum	-76.75	3.5	GBIF
Capsicum_rhomboideum	-76.75	3.5	BIEN
Capsicum_rhomboideum	-76.3379	3.66136	BIEN
Capsicum_rhomboideum	-76.1228	3.60294	GBIF
Capsicum_rhomboideum	-75.8333	6.51666	BIEN
Capsicum_rhomboideum	-75.8333	6.51666	BIEN
Capsicum_rhomboideum	-75.774	2.023	BIEN
Capsicum_rhomboideum	-75.7419	6.4897	BIEN
Capsicum_rhomboideum	-75.7211	6.44376	BIEN
Capsicum_rhomboideum	-75.2167	3.23333	GBIF
Capsicum_rhomboideum	-75.0333	3.13333	BIEN
Capsicum_rhomboideum	-74.9799	4.2146	BIEN
Capsicum_rhomboideum	-74.8982	5.19923	BIEN
Capsicum_rhomboideum	-74.8613	4.24133	BIEN
Capsicum_rhomboideum	-74.8299	4.40515	BIEN
Capsicum_rhomboideum	-74.8299	4.40515	BIEN
Capsicum_rhomboideum	-74.5914	5.07111	BIEN
Capsicum_rhomboideum	-74.5905	4.44842	BIEN
Capsicum_rhomboideum	-74.5712	4.51883	BIEN
Capsicum_rhomboideum	-74.5712	4.51883	BIEN
Capsicum_rhomboideum	-74.4627	4.6376	BIEN
Capsicum_rhomboideum	-74.4361	4.69794	BIEN
Capsicum_rhomboideum	-74.3454	4.60064	BIEN
Capsicum_rhomboideum	-74.334	4.60229	BIEN
Capsicum_rhomboideum	-72.4923	11.2358	BIEN
Capsicum_rhomboideum	-72.4329	11.4796	BIEN
Dioscorea_coriacea	-76.2	2.26667	GBIF
Dioscorea_glandulosa	-74.1667	5	GBIF
Dioscorea_trifida	-77.1667	4.16667	GBIF
Ficus_americana	-78.7417	1.8184	BIEN
Ficus_americana	-78.505	1.39933	BIEN
Ficus_americana	-77.9856	1.15222	BIEN
Ficus_americana	-77.9667	1.13333	BIEN
Ficus_americana	-77.3333	6.33333	BIEN
Ficus_americana	-77.3168	6.04135	BIEN
Ficus_americana	-77.3168	6.04135	BIEN
Ficus_americana	-77	6	GBIF
Ficus_americana	-77	3.91667	GBIF
Ficus_americana	-77	3.91666	BIEN
Ficus_americana	-77	6	BIEN
Ficus_americana	-77	6	BIEN
Ficus_americana	-77	6	BIEN
Ficus_americana	-76.9667	3.98333	BIEN
Ficus_americana	-76.9307	5.21847	BIEN
Ficus_americana	-76.8447	7.4581	BIEN
Ficus_americana	-76.8333	3.46667	BIEN
Ficus_americana	-76.8333	2.5	BIEN
Ficus_americana	-76.8333	2.5	BIEN
Ficus_americana	-76.8333	2.5	BIEN
Ficus_americana	-76.8333	2.5	BIEN
Ficus_americana	-76.8333	2.5	BIEN
Ficus_americana	-76.8333	2.5	BIEN
Ficus_americana	-76.7301	1.07576	BIEN
Ficus_americana	-76.7035	5.3791	BIEN
Ficus_americana	-76.6333	1.2	BIEN
Ficus_americana	-76.6333	1.2	BIEN
Ficus_americana	-76.6333	1.2	BIEN
Ficus_americana	-76.6333	1.2	BIEN
Ficus_americana	-76.6303	1.09444	BIEN
Ficus_americana	-76.6167	3.41667	BIEN
Ficus_americana	-76.6167	3.5	BIEN
Ficus_americana	-76.5833	3.5	BIEN
Ficus_americana	-76.58	3.76944	GBIF
Ficus_americana	-76.5577	8.2203	BIEN
Ficus_americana	-76.55	3.63333	GBIF
Ficus_americana	-76.55	3.63333	GBIF
Ficus_americana	-76.55	3.63333	BIEN
Ficus_americana	-76.55	3.63333	BIEN
Ficus_americana	-76.55	3.63333	BIEN
Ficus_americana	-76.5357	8.08075	BIEN
Ficus_americana	-76.5	3.83333	GBIF
Ficus_americana	-76.5	3.75	BIEN
Ficus_americana	-76.5	3.75	BIEN
Ficus_americana	-76.5	3.75	BIEN
Ficus_americana	-76.5	3.75	BIEN
Ficus_americana	-76.5	3.75	BIEN
Ficus_americana	-76.5	3.75	BIEN
Ficus_americana	-76.5	3.75	BIEN
Ficus_americana	-76.5	3.75	BIEN
Ficus_americana	-76.5	3.75	BIEN
Ficus_americana	-76.4167	6.75	BIEN
Ficus_americana	-76.4167	6.75	BIEN
Ficus_americana	-76.4151	7.20907	BIEN
Ficus_americana	-76.4	7.2	BIEN
Ficus_americana	-76.3333	6.76666	BIEN
Ficus_americana	-76.3167	6.55	BIEN
Ficus_americana	-76.2703	5.75294	BIEN
Ficus_americana	-76.2392	4.78528	GBIF
Ficus_americana	-76.229	6.771	BIEN
Ficus_americana	-76.228	3.55801	BIEN
Ficus_americana	-76.2	2.26666	BIEN
Ficus_americana	-76.1958	8.01554	BIEN
Ficus_americana	-76.0877	3.66106	GBIF
Ficus_americana	-75.945	7.262	BIEN
Ficus_americana	-75.8602	1.349	BIEN
Ficus_americana	-75.8	5.66666	BIEN
Ficus_americana	-75.7857	4.80525	BIEN
Ficus_americana	-75.7833	7.16666	BIEN
Ficus_americana	-75.75	2.5	BIEN
Ficus_americana	-75.75	2.5	BIEN
Ficus_americana	-75.75	2.5	BIEN
Ficus_americana	-75.75	2.5	BIEN
Ficus_americana	-75.75	2.5	BIEN
Ficus_americana	-75.75	2.5	BIEN
Ficus_americana	-75.75	2.5	BIEN
Ficus_americana	-75.7379	5.80527	BIEN
Ficus_americana	-75.6841	6.34286	BIEN
Ficus_americana	-75.6783	5.53	BIEN
Ficus_americana	-75.675	4.72219	BIEN
Ficus_americana	-75.6667	5.9	BIEN
Ficus_americana	-75.6415	1.73555	BIEN
Ficus_americana	-75.6333	6.08333	BIEN
Ficus_americana	-75.6	5.81666	BIEN
Ficus_americana	-75.5974	4.98801	BIEN
Ficus_americana	-75.5782	4.72872	GBIF
Ficus_americana	-75.5782	4.72872	GBIF
Ficus_americana	-75.5782	4.72872	GBIF
Ficus_americana	-75.5292	5.0738	BIEN
Ficus_americana	-75.5254	5.07667	BIEN
Ficus_americana	-75.5001	4.65512	BIEN
Ficus_americana	-75.5	7	GBIF
Ficus_americana	-75.5	7	BIEN
Ficus_americana	-75.5	7	BIEN
Ficus_americana	-75.5	7	BIEN
Ficus_americana	-75.5	7	BIEN
Ficus_americana	-75.5	7	BIEN
Ficus_americana	-75.5	7	BIEN
Ficus_americana	-75.5	7	BIEN
Ficus_americana	-75.5	7	BIEN
Ficus_americana	-75.4167	5.93333	BIEN
Ficus_americana	-75.4167	6.83333	BIEN
Ficus_americana	-75.3988	7.28382	BIEN
Ficus_americana	-75.3662	4.88096	BIEN
Ficus_americana	-75.35	7.48333	BIEN
Ficus_americana	-75.3333	6.16667	BIEN
Ficus_americana	-75.2565	5.94552	BIEN
Ficus_americana	-75.25	3.75	BIEN
Ficus_americana	-75.1833	7.2	BIEN
Ficus_americana	-75.1679	6.02564	BIEN
Ficus_americana	-75.1679	6.02564	BIEN
Ficus_americana	-75.1667	6.25	BIEN
Ficus_americana	-75.1633	5.38694	BIEN
Ficus_americana	-75.1633	5.38694	BIEN
Ficus_americana	-75.1523	6.85952	BIEN
Ficus_americana	-75.1333	6.03333	BIEN
Ficus_americana	-75.1333	6.03333	BIEN
Ficus_americana	-75.1319	3.26514	BIEN
Ficus_americana	-75.1252	7.05365	BIEN
Ficus_americana	-75.0674	6.2809	BIEN
Ficus_americana	-75.0674	6.2809	BIEN
Ficus_americana	-75.0667	6.93333	BIEN
Ficus_americana	-75.0662	6.27997	BIEN
Ficus_americana	-75.0582	6.07114	BIEN
Ficus_americana	-75.0506	7.21667	BIEN
Ficus_americana	-75.0333	6.3	BIEN
Ficus_americana	-75.0333	6.3	BIEN
Ficus_americana	-75.0167	6.01666	BIEN
Ficus_americana	-75.015	6.31335	BIEN
Ficus_americana	-75.015	6.31335	BIEN
Ficus_americana	-75.0056	6.31728	BIEN
Ficus_americana	-74.9958	5.99583	BIEN
Ficus_americana	-74.9958	6.07166	BIEN
Ficus_americana	-74.9957	5.99567	BIEN
Ficus_americana	-74.9814	6.79429	BIEN
Ficus_americana	-74.9376	6.01085	BIEN
Ficus_americana	-74.9202	6.50403	BIEN
Ficus_americana	-74.9185	6.50857	BIEN
Ficus_americana	-74.9049	5.55888	BIEN
Ficus_americana	-74.9042	5.56333	BIEN
Ficus_americana	-74.8809	5.55381	BIEN
Ficus_americana	-74.8567	5.82742	BIEN
Ficus_americana	-74.8515	6.2045	BIEN
Ficus_americana	-74.8504	7.52458	BIEN
Ficus_americana	-74.8496	5.93631	BIEN
Ficus_americana	-74.8472	5.98327	BIEN
Ficus_americana	-74.787	6.46097	BIEN
Ficus_americana	-74.5975	6.38	BIEN
Ficus_americana	-74.3833	4.65	BIEN
Ficus_americana	-74.307	5.54967	GBIF
Ficus_americana	-74.1667	5	GBIF
Ficus_americana	-74.1667	5	BIEN
Ficus_americana	-74.1667	5	BIEN
Ficus_americana	-74.1667	5	BIEN
Ficus_americana	-74.1667	5	BIEN
Ficus_americana	-74.1667	5	BIEN
Ficus_americana	-74.1667	5	BIEN
Ficus_americana	-74.1667	5	BIEN
Ficus_americana	-74.1667	5	BIEN
Ficus_americana	-74.1667	5	BIEN
Ficus_americana	-74.1667	5	BIEN
Ficus_americana	-74.1667	5	BIEN
Ficus_americana	-74.1667	5	BIEN
Ficus_americana	-74.1667	5	BIEN
Ficus_americana	-74.1667	5	BIEN
Ficus_americana	-74.1667	5	BIEN
Ficus_americana	-74.1667	5	BIEN
Ficus_americana	-74.1667	5	BIEN
Ficus_americana	-74.1667	5	BIEN
Ficus_americana	-74.1667	5	BIEN
Ficus_americana	-74.1667	5	BIEN
Ficus_americana	-74.1667	5	BIEN
Ficus_americana	-74.1667	5	BIEN
Ficus_americana	-74.1667	2.6667	BIEN
Ficus_americana	-74.1667	2.6667	BIEN
Ficus_americana	-74.1667	2.6667	BIEN
Ficus_americana	-74.1624	2.6657	BIEN
Ficus_americana	-74.1624	2.6657	BIEN
Ficus_americana	-74.1439	3.45639	BIEN
Ficus_americana	-74.125	2.7654	BIEN
Ficus_americana	-74.102	4.80986	BIEN
Ficus_americana	-74.0724	2.21956	BIEN
Ficus_americana	-74.045	4.44228	BIEN
Ficus_americana	-74.0333	11.1333	BIEN
Ficus_americana	-74	1	BIEN
Ficus_americana	-74	1	BIEN
Ficus_americana	-73.9603	3.0825	BIEN
Ficus_americana	-73.9603	3.0825	BIEN
Ficus_americana	-73.8833	3.06958	BIEN
Ficus_americana	-73.8333	10.9167	BIEN
Ficus_americana	-73.8	2.16667	BIEN
Ficus_americana	-73.8	2.16667	BIEN
Ficus_americana	-73.8	3.98333	BIEN
Ficus_americana	-73.8	2.16666	BIEN
Ficus_americana	-73.365	4.06361	BIEN
Ficus_americana	-73.365	4.06361	BIEN
Ficus_americana	-73.2696	4.84831	BIEN
Ficus_americana	-73.2696	4.84831	BIEN
Ficus_americana	-73.2667	4.05	BIEN
Ficus_americana	-73.2667	4.85	BIEN
Ficus_americana	-73.25	7	BIEN
Ficus_americana	-73.25	4.85	BIEN
Ficus_americana	-73.2088	6.47508	BIEN
Ficus_americana	-73	3.5	BIEN
Ficus_americana	-73	8	BIEN
Ficus_americana	-73	3.5	BIEN
Ficus_americana	-73	3.5	BIEN
Ficus_americana	-73	8	BIEN
Ficus_americana	-73	8	BIEN
Ficus_americana	-73	3.5	BIEN
Ficus_americana	-73	8	BIEN
Ficus_americana	-72.8903	5.12289	BIEN
Ficus_americana	-72.8696	2.58236	BIEN
Ficus_americana	-72.8664	2.52613	BIEN
Ficus_americana	-72.866	2.52973	BIEN
Ficus_americana	-72.8333	1.11667	BIEN
Ficus_americana	-72.8333	1.11666	BIEN
Ficus_americana	-72.7758	2.55361	BIEN
Ficus_americana	-72.7758	2.55361	BIEN
Ficus_americana	-72.714	11.487	BIEN
Ficus_americana	-72.7102	2.46703	BIEN
Ficus_americana	-72.6833	1.36667	BIEN
Ficus_americana	-72.6667	1.08333	BIEN
Ficus_americana	-72.6439	2.53333	BIEN
Ficus_americana	-72.6439	2.53333	BIEN
Ficus_americana	-72.6411	0.5175	BIEN
Ficus_americana	-72.6146	2.47208	BIEN
Ficus_americana	-72.5537	4.60744	BIEN
Ficus_americana	-72.5	5.5	BIEN
Ficus_americana	-72.5	5.5	BIEN
Ficus_americana	-72.4369	0.223889	BIEN
Ficus_americana	-72.4369	0.223889	BIEN
Ficus_americana	-72.4236	0.213333	BIEN
Ficus_americana	-72.4236	0.213333	BIEN
Ficus_americana	-72.3664	-0.60888	BIEN
Ficus_americana	-72.3584	-0.61395	BIEN
Ficus_americana	-72.3584	-0.61395	BIEN
Ficus_americana	-72.3584	-0.61395	BIEN
Ficus_americana	-72.3584	-0.61391	BIEN
Ficus_americana	-72.3584	-0.61395	BIEN
Ficus_americana	-72.3584	-0.61395	BIEN
Ficus_americana	-72.3584	-0.61391	BIEN
Ficus_americana	-72.3584	-0.61391	BIEN
Ficus_americana	-72.3584	-0.61395	BIEN
Ficus_americana	-72.35	-0.61888	BIEN
Ficus_americana	-72.3469	-0.61611	BIEN
Ficus_americana	-72.3333	-0.616667	GBIF
Ficus_americana	-72.3333	-0.616667	GBIF
Ficus_americana	-72.33	-0.62	BIEN
Ficus_americana	-72.33	-0.62	BIEN
Ficus_americana	-72.1667	-0.6	BIEN
Ficus_americana	-72.1167	-0.61666	BIEN
Ficus_americana	-72.1167	-0.5	BIEN
Ficus_americana	-72.1167	-0.5	BIEN
Ficus_americana	-72.1167	-0.5	BIEN
Ficus_americana	-72.1	-0.533333	BIEN
Ficus_americana	-72	-1	BIEN
Ficus_americana	-72	-1	BIEN
Ficus_americana	-72	-1	BIEN
Ficus_americana	-72	-1	BIEN
Ficus_americana	-72	-1	BIEN
Ficus_americana	-72	-1	BIEN
Ficus_americana	-71.8631	6.26714	BIEN
Ficus_americana	-71.8333	-0.83333	BIEN
Ficus_americana	-71.5301	5.99943	BIEN
Ficus_americana	-71.331	4.86844	BIEN
Ficus_americana	-71.331	4.85178	BIEN
Ficus_americana	-71.2976	6.00531	BIEN
Ficus_americana	-71.2955	6.03719	BIEN
Ficus_americana	-71.1802	5.60919	BIEN
Ficus_americana	-71.1802	5.60919	BIEN
Ficus_americana	-71.1802	5.60919	BIEN
Ficus_americana	-71.1453	4.89444	BIEN
Ficus_americana	-70.7798	5.36375	BIEN
Ficus_americana	-70.7798	5.36375	BIEN
Ficus_americana	-70.7667	5.35375	BIEN
Ficus_americana	-70.757	5.35639	BIEN
Ficus_americana	-70.75	0.25	BIEN
Ficus_americana	-70.75	0.25	BIEN
Ficus_americana	-70.75	0.25	BIEN
Ficus_americana	-70.4119	0.945492	BIEN
Ficus_americana	-70.3766	1.32706	BIEN
Ficus_americana	-70.3636	5.61	BIEN
Ficus_americana	-70.3636	5.61	BIEN
Ficus_americana	-70.3635	5.61014	BIEN
Ficus_americana	-70.3635	5.61014	BIEN
Ficus_americana	-70.3087	6.4694	BIEN
Ficus_americana	-70.2725	5.60167	BIEN
Ficus_americana	-70.2725	5.60167	BIEN
Ficus_americana	-70.2725	5.60175	BIEN
Ficus_americana	-70.2725	5.60175	BIEN
Ficus_americana	-70.25	-3.78333	BIEN
Ficus_americana	-70.25	-3.78333	BIEN
Ficus_americana	-70.25	-3.78333	BIEN
Ficus_americana	-70.25	-3.78333	BIEN
Ficus_americana	-70.25	-3.78333	BIEN
Ficus_americana	-70.25	-3.78333	BIEN
Ficus_americana	-70.2266	1.27986	BIEN
Ficus_americana	-70.2114	5.63778	BIEN
Ficus_americana	-70.1422	1.18819	BIEN
Ficus_americana	-70.1422	1.18819	BIEN
Ficus_americana	-70.0503	-2.61564	BIEN
Ficus_americana	-70.0503	-2.61564	BIEN
Ficus_americana	-70.035	-4.09861	BIEN
Ficus_americana	-70.035	-4.09861	BIEN
Ficus_americana	-69.7714	-2.85936	BIEN
Ficus_americana	-69.7433	-1.25094	BIEN
Ficus_americana	-69.7333	-1.28333	BIEN
Ficus_americana	-69.7333	-1.28333	BIEN
Ficus_americana	-69.5484	-1.09814	BIEN
Ficus_americana	-69.5175	-1.07272	BIEN
Ficus_americana	-69.5175	-1.07272	BIEN
Ficus_americana	-69.5022	-1.08	BIEN
Ficus_americana	-68.7583	2.78373	BIEN
Ficus_americana	-68.4753	5.73461	BIEN
Ficus_americana	-68.4682	6.18203	BIEN
Ficus_americana	-68.4682	6.18203	BIEN
Ficus_americana	-68.4682	6.18203	BIEN
Ficus_americana	-68.4682	6.18203	BIEN
Ficus_americana	-68.3333	4.9	BIEN
Ficus_americana	-68.3333	4.9	BIEN
Ficus_americana	-68.1253	3.52944	BIEN
Ficus_americana	-67.9681	3.45998	BIEN
Ficus_americana	-67.9044	3.46739	BIEN
Ficus_americana	-67.8911	3.85417	BIEN
Ficus_americana	-67.8911	3.85417	BIEN
Ficus_americana	-67.8667	5.26667	BIEN
Ficus_americana	-67.8667	3.63333	BIEN
Ficus_americana	-67.8667	3.63333	BIEN
Ficus_americana	-67.8667	5.26666	BIEN
Ficus_americana	-67.8611	5.35472	BIEN
Ficus_americana	-67.8333	5.2	BIEN
Ficus_americana	-67.8137	6.26056	BIEN
Ficus_americana	-67.8137	6.26056	BIEN
Ficus_americana	-67.6681	5.50831	BIEN
Ficus_americana	-67.6681	5.50831	BIEN
Ficus_americana	-67.6681	5.50831	BIEN
Ficus_americana	-67.1012	1.90128	BIEN
Ficus_calimana	-77.4762	5.59564	BIEN
Ficus_calimana	-77.4762	5.59564	BIEN
Ficus_calimana	-77.2007	3.84213	BIEN
Ficus_calimana	-77.1667	3.88333	BIEN
Ficus_calimana	-77.1667	3.88333	BIEN
Ficus_calimana	-77.1333	3.93333	BIEN
Ficus_calimana	-77	3.91667	GBIF
Ficus_calimana	-77	6	BIEN
Ficus_calimana	-77	3.91666	BIEN
Ficus_calimana	-77	3.91666	BIEN
Ficus_calimana	-76.8338	5.11666	BIEN
Ficus_calimana	-76.6538	5.71995	BIEN
Ficus_calimana	-76.5	5.66666	BIEN
Ficus_calimana	-76.5	3.75	BIEN
Ficus_calimana	-76.32	6.53	BIEN
Ficus_calimana	-76.32	6.53	BIEN
Ficus_calimana	-76.3167	6.53333	GBIF
Ficus_calimana	-76.3167	6.53333	GBIF
Ficus_calimana	-76.1921	5.81845	BIEN
Ficus_calimana	-72.8254	5.05689	BIEN
Ficus_castellviana	-76.6531	1.16944	BIEN
Ficus_castellviana	-76.5833	3.53333	BIEN
Ficus_citrifolia	-78	1.5	BIEN
Ficus_citrifolia	-78	1.5	BIEN
Ficus_citrifolia	-77.4145	6.11551	BIEN
Ficus_citrifolia	-77.3667	6.11667	BIEN
Ficus_citrifolia	-77.1683	1.34308	BIEN
Ficus_citrifolia	-77.1667	4.01666	BIEN
Ficus_citrifolia	-77.1333	3.96666	BIEN
Ficus_citrifolia	-77.0064	2.50975	BIEN
Ficus_citrifolia	-76.8694	3.82805	BIEN
Ficus_citrifolia	-76.8694	3.82805	BIEN
Ficus_citrifolia	-76.8447	7.4581	BIEN
Ficus_citrifolia	-76.8333	2.5	BIEN
Ficus_citrifolia	-76.8333	2.5	BIEN
Ficus_citrifolia	-76.8333	2.5	BIEN
Ficus_citrifolia	-76.8333	2.5	BIEN
Ficus_citrifolia	-76.6667	5.1	BIEN
Ficus_citrifolia	-76.6078	2.48944	BIEN
Ficus_citrifolia	-76.5833	5.76667	BIEN
Ficus_citrifolia	-76.5667	3.5	BIEN
Ficus_citrifolia	-76.5409	5.74382	BIEN
Ficus_citrifolia	-76.5273	5.75103	BIEN
Ficus_citrifolia	-76.5	3.75	BIEN
Ficus_citrifolia	-76.5	3.75	BIEN
Ficus_citrifolia	-76.5	8.33333	BIEN
Ficus_citrifolia	-76.5	3.75	BIEN
Ficus_citrifolia	-76.5	8.33333	BIEN
Ficus_citrifolia	-76.32	6.53	BIEN
Ficus_citrifolia	-76.32	6.53	BIEN
Ficus_citrifolia	-76.3167	6.53333	GBIF
Ficus_citrifolia	-76.3167	6.53333	GBIF
Ficus_citrifolia	-76.3167	6.53333	BIEN
Ficus_citrifolia	-76.2709	6.52481	BIEN
Ficus_citrifolia	-76.2709	6.52481	BIEN
Ficus_citrifolia	-76.257	6.52814	BIEN
Ficus_citrifolia	-76.1914	6.37237	BIEN
Ficus_citrifolia	-76.1167	5.98333	BIEN
Ficus_citrifolia	-75.9114	6.73611	BIEN
Ficus_citrifolia	-75.8155	5.59139	BIEN
Ficus_citrifolia	-75.8	5.8	BIEN
Ficus_citrifolia	-75.7939	6.06778	BIEN
Ficus_citrifolia	-75.75	2.5	BIEN
Ficus_citrifolia	-75.75	2.5	BIEN
Ficus_citrifolia	-75.75	2.5	BIEN
Ficus_citrifolia	-75.75	2.5	BIEN
Ficus_citrifolia	-75.75	2.5	BIEN
Ficus_citrifolia	-75.75	2.5	BIEN
Ficus_citrifolia	-75.75	2.5	BIEN
Ficus_citrifolia	-75.75	2.5	BIEN
Ficus_citrifolia	-75.7181	5.71444	BIEN
Ficus_citrifolia	-75.6922	5.91194	BIEN
Ficus_citrifolia	-75.6617	6.15168	BIEN
Ficus_citrifolia	-75.6333	6.08333	BIEN
Ficus_citrifolia	-75.5986	6.22761	BIEN
Ficus_citrifolia	-75.5986	6.22761	BIEN
Ficus_citrifolia	-75.55	7.9	BIEN
Ficus_citrifolia	-75.5166	4.7058	BIEN
Ficus_citrifolia	-75.5	7	BIEN
Ficus_citrifolia	-75.5	7	BIEN
Ficus_citrifolia	-75.5	7	BIEN
Ficus_citrifolia	-75.5	7	BIEN
Ficus_citrifolia	-75.4168	5.37698	BIEN
Ficus_citrifolia	-75.4167	5.93333	BIEN
Ficus_citrifolia	-75.4167	5.93333	BIEN
Ficus_citrifolia	-75.352	9.539	BIEN
Ficus_citrifolia	-75.352	9.539	BIEN
Ficus_citrifolia	-75.3457	10.2146	BIEN
Ficus_citrifolia	-75.1667	7.08333	BIEN
Ficus_citrifolia	-75.1333	6.03333	BIEN
Ficus_citrifolia	-75.1333	6.03333	BIEN
Ficus_citrifolia	-75.1333	6.03333	BIEN
Ficus_citrifolia	-75.1317	6.89546	BIEN
Ficus_citrifolia	-75.1038	6.87153	BIEN
Ficus_citrifolia	-75	6.08333	BIEN
Ficus_citrifolia	-75	6.08333	BIEN
Ficus_citrifolia	-74.9927	6.03756	BIEN
Ficus_citrifolia	-74.9927	6.03756	BIEN
Ficus_citrifolia	-74.9377	5.53087	BIEN
Ficus_citrifolia	-74.9274	5.56594	BIEN
Ficus_citrifolia	-74.9248	6.89223	BIEN
Ficus_citrifolia	-74.9135	5.56164	BIEN
Ficus_citrifolia	-74.8496	5.93631	BIEN
Ficus_citrifolia	-74.8108	6.20528	BIEN
Ficus_citrifolia	-74.5167	6.65	BIEN
Ficus_citrifolia	-74.5167	6.65	BIEN
Ficus_citrifolia	-74.5	10	BIEN
Ficus_citrifolia	-74.4333	4.96667	BIEN
Ficus_citrifolia	-74.1667	5	BIEN
Ficus_citrifolia	-74.1667	5	BIEN
Ficus_citrifolia	-74.1667	5	BIEN
Ficus_citrifolia	-74.1667	5	BIEN
Ficus_citrifolia	-74.1667	5	BIEN
Ficus_citrifolia	-73.98	10.963	BIEN
Ficus_citrifolia	-73.98	10.963	BIEN
Ficus_citrifolia	-73.98	10.963	BIEN
Ficus_citrifolia	-73.5	11.25	BIEN
Ficus_citrifolia	-73.2823	9.57526	BIEN
Ficus_citrifolia	-73.25	7	GBIF
Ficus_citrifolia	-73.25	7	BIEN
Ficus_citrifolia	-73.2253	6.47306	BIEN
Ficus_citrifolia	-73.1046	7.10495	BIEN
Ficus_citrifolia	-73	8	BIEN
Ficus_citrifolia	-72.6667	1.08333	BIEN
Ficus_citrifolia	-72.1167	-0.61666	BIEN
Ficus_citrifolia	-71.782	6.45493	BIEN
Ficus_citrifolia	-69.9494	-4.18609	BIEN
Ficus_coerulescens	-76.6794	3.74211	BIEN
Ficus_coerulescens	-76.1719	3.57778	BIEN
Ficus_coerulescens	-76.1027	4.53192	BIEN
Ficus_coerulescens	-75.8715	4.87427	BIEN
Ficus_coerulescens	-75.805	4.41361	GBIF
Ficus_coerulescens	-75.8028	4.43755	BIEN
Ficus_coerulescens	-75.6699	2.16475	BIEN
Ficus_coerulescens	-75.5782	4.72872	GBIF
Ficus_coerulescens	-74.8867	5.56187	BIEN
Ficus_coerulescens	-72	-1	BIEN
Ficus_crocata	-76.5	3.75	GBIF
Ficus_crocata	-76.5	3.75	BIEN
Ficus_crocata	-76.5	3.75	BIEN
Ficus_crocata	-76.5	3.75	BIEN
Ficus_crocata	-76.222	3.58645	BIEN
Ficus_crocata	-75.8167	6.85	GBIF
Ficus_crocata	-75.75	2.5	GBIF
Ficus_crocata	-75.75	2.5	BIEN
Ficus_crocata	-75.75	2.5	BIEN
Ficus_crocata	-75.3056	10.5222	BIEN
Ficus_crocata	-75.2486	0.714722	BIEN
Ficus_crocata	-75	10.75	BIEN
Ficus_crocata	-74.6416	4.2099	BIEN
Ficus_crocata	-74.6334	5.07393	BIEN
Ficus_crocata	-74.4406	4.96562	BIEN
Ficus_crocata	-74.3915	4.34325	BIEN
Ficus_crocata	-74.3885	4.32269	BIEN
Ficus_crocata	-74.3885	4.32269	BIEN
Ficus_crocata	-74.387	4.31879	BIEN
Ficus_crocata	-74.387	4.31879	BIEN
Ficus_crocata	-74.3553	4.33816	BIEN
Ficus_crocata	-74.1667	5	BIEN
Ficus_crocata	-74.1667	5	BIEN
Ficus_crocata	-74.1658	10.6507	BIEN
Ficus_crocata	-74.1657	5.13419	BIEN
Ficus_crocata	-74.1657	5.13419	BIEN
Ficus_crocata	-74.1657	5.13419	BIEN
Ficus_crocata	-74.0557	10.8887	BIEN
Ficus_crocata	-74.0557	10.8887	BIEN
Ficus_crocata	-73.9732	11.3164	BIEN
Ficus_crocata	-73.3024	0.26175	BIEN
Ficus_crocata	-73.25	7	BIEN
Ficus_crocata	-73.25	7	BIEN
Ficus_crocata	-72.5	5.5	BIEN
Ficus_gigantosyce	-75.709	6.2461	BIEN
Ficus_gigantosyce	-75.5782	4.72872	GBIF
Ficus_gigantosyce	-75.5639	6.22528	BIEN
Ficus_gigantosyce	-75.5401	4.85698	BIEN
Ficus_gigantosyce	-75.528	4.69709	BIEN
Ficus_gigantosyce	-75.4892	4.63763	BIEN
Ficus_gigantosyce	-75.4874	4.63726	BIEN
Ficus_gigantosyce	-75.4843	4.70971	BIEN
Ficus_gigantosyce	-75.4843	4.70971	BIEN
Ficus_gigantosyce	-74.709	5.54705	BIEN
Ficus_gigantosyce	-74.1911	5.12348	BIEN
Ficus_gigantosyce	-74.1697	5.11461	BIEN
Ficus_gigantosyce	-74.1347	5.13244	BIEN
Ficus_insipida	-78.7417	1.8184	BIEN
Ficus_insipida	-78.633	1.47484	BIEN
Ficus_insipida	-78	1.5	BIEN
Ficus_insipida	-77.6878	2.39716	BIEN
Ficus_insipida	-77.6878	2.39716	BIEN
Ficus_insipida	-77.4276	1.20812	BIEN
Ficus_insipida	-77.4175	5.62333	BIEN
Ficus_insipida	-77.2782	8.50682	BIEN
Ficus_insipida	-77.2782	8.50682	BIEN
Ficus_insipida	-77.1984	8.40917	BIEN
Ficus_insipida	-77.1908	7.82098	BIEN
Ficus_insipida	-77.1908	7.82098	BIEN
Ficus_insipida	-77.1908	7.82098	BIEN
Ficus_insipida	-77.1667	6.08333	BIEN
Ficus_insipida	-77.1667	4.25	BIEN
Ficus_insipida	-77.1667	6.08333	BIEN
Ficus_insipida	-77.1667	6.08333	BIEN
Ficus_insipida	-77.1446	7.83887	BIEN
Ficus_insipida	-77.1426	5.61231	BIEN
Ficus_insipida	-77.1417	8.40917	BIEN
Ficus_insipida	-77.1084	8.35661	BIEN
Ficus_insipida	-77.0995	8.029	BIEN
Ficus_insipida	-76.8333	2.5	BIEN
Ficus_insipida	-76.7692	8.43781	BIEN
Ficus_insipida	-76.6928	3.6603	BIEN
Ficus_insipida	-76.6861	3.73956	BIEN
Ficus_insipida	-76.6745	3.73827	BIEN
Ficus_insipida	-76.6745	3.73827	BIEN
Ficus_insipida	-76.6745	3.73827	BIEN
Ficus_insipida	-76.6278	5.72028	BIEN
Ficus_insipida	-76.614	1.045	BIEN
Ficus_insipida	-76.5943	3.4622	BIEN
Ficus_insipida	-76.5935	3.23685	BIEN
Ficus_insipida	-76.5833	3.5	GBIF
Ficus_insipida	-76.5725	3.41859	BIEN
Ficus_insipida	-76.5428	6.03583	BIEN
Ficus_insipida	-76.5254	3.38833	BIEN
Ficus_insipida	-76.5167	7.4	BIEN
Ficus_insipida	-76.5	3.75	GBIF
Ficus_insipida	-76.5	3.75	BIEN
Ficus_insipida	-76.5	3.75	BIEN
Ficus_insipida	-76.5	3.75	BIEN
Ficus_insipida	-76.4816	5.30451	BIEN
Ficus_insipida	-76.4481	7.27352	BIEN
Ficus_insipida	-76.4167	7.26667	BIEN
Ficus_insipida	-76.4167	7.26667	BIEN
Ficus_insipida	-76.4167	7.23333	BIEN
Ficus_insipida	-76.4167	7.23333	BIEN
Ficus_insipida	-76.4167	7.26666	BIEN
Ficus_insipida	-76.3167	6.51667	BIEN
Ficus_insipida	-76.2699	3.55903	BIEN
Ficus_insipida	-76.2	2.26667	GBIF
Ficus_insipida	-76.2	2.26667	GBIF
Ficus_insipida	-76.2	2.26667	BIEN
Ficus_insipida	-76.2	2.26667	BIEN
Ficus_insipida	-76.2	2.26667	BIEN
Ficus_insipida	-76.1958	8.01554	BIEN
Ficus_insipida	-76.1942	2.26056	BIEN
Ficus_insipida	-76.1921	5.81845	BIEN
Ficus_insipida	-76.1811	3.58139	BIEN
Ficus_insipida	-76.1613	4.02745	BIEN
Ficus_insipida	-76.0923	4.53128	BIEN
Ficus_insipida	-76.0877	3.66106	GBIF
Ficus_insipida	-76.0667	4.35	BIEN
Ficus_insipida	-76	1.58333	BIEN
Ficus_insipida	-76	5	BIEN
Ficus_insipida	-75.9262	4.90022	BIEN
Ficus_insipida	-75.9114	6.73611	BIEN
Ficus_insipida	-75.9015	6.53238	BIEN
Ficus_insipida	-75.8839	4.85501	BIEN
Ficus_insipida	-75.8675	1.46167	BIEN
Ficus_insipida	-75.8	7.13333	BIEN
Ficus_insipida	-75.75	2.5	BIEN
Ficus_insipida	-75.75	2.5	BIEN
Ficus_insipida	-75.75	2.5	BIEN
Ficus_insipida	-75.75	2.5	BIEN
Ficus_insipida	-75.7296	4.90176	BIEN
Ficus_insipida	-75.7217	5.12642	BIEN
Ficus_insipida	-75.7199	5.12714	BIEN
Ficus_insipida	-75.7087	5.73431	BIEN
Ficus_insipida	-75.7087	5.73431	BIEN
Ficus_insipida	-75.6985	1.55669	BIEN
Ficus_insipida	-75.6531	5.09806	BIEN
Ficus_insipida	-75.6055	5.81678	BIEN
Ficus_insipida	-75.5974	4.98801	BIEN
Ficus_insipida	-75.59	8.83194	BIEN
Ficus_insipida	-75.5874	6.20738	BIEN
Ficus_insipida	-75.5781	3.81039	BIEN
Ficus_insipida	-75.5485	3.75514	BIEN
Ficus_insipida	-75.5119	7.93259	BIEN
Ficus_insipida	-75.5104	7.23377	BIEN
Ficus_insipida	-75.5001	4.65512	BIEN
Ficus_insipida	-75.5	7	BIEN
Ficus_insipida	-75.5	7	BIEN
Ficus_insipida	-75.5	7	BIEN
Ficus_insipida	-75.4869	5.08138	BIEN
Ficus_insipida	-75.4859	5.85993	BIEN
Ficus_insipida	-75.4428	9.45361	BIEN
Ficus_insipida	-75.4428	9.45361	BIEN
Ficus_insipida	-75.4396	6.00749	BIEN
Ficus_insipida	-75.4199	6.16616	BIEN
Ficus_insipida	-75.4199	6.16616	BIEN
Ficus_insipida	-75.3988	7.28382	BIEN
Ficus_insipida	-75.3935	7.28791	BIEN
Ficus_insipida	-75.35	9.5	BIEN
Ficus_insipida	-75.35	9.5	BIEN
Ficus_insipida	-75.3333	7.6	BIEN
Ficus_insipida	-75.2916	7.66106	BIEN
Ficus_insipida	-75.2486	0.714722	BIEN
Ficus_insipida	-75.1333	6.8	BIEN
Ficus_insipida	-75.1137	9.06484	BIEN
Ficus_insipida	-75.0765	6.99238	BIEN
Ficus_insipida	-75.0506	7.21667	BIEN
Ficus_insipida	-74.9648	6.3536	BIEN
Ficus_insipida	-74.93	4.55828	BIEN
Ficus_insipida	-74.93	4.55828	BIEN
Ficus_insipida	-74.9017	5.56739	BIEN
Ficus_insipida	-74.8867	5.56187	BIEN
Ficus_insipida	-74.8531	-0.1325	BIEN
Ficus_insipida	-74.8333	7.43333	BIEN
Ficus_insipida	-74.8333	7.43333	BIEN
Ficus_insipida	-74.8181	5.97245	BIEN
Ficus_insipida	-74.8181	5.97245	BIEN
Ficus_insipida	-74.7777	7.91319	BIEN
Ficus_insipida	-74.7683	5.64056	BIEN
Ficus_insipida	-74.6981	7.08632	BIEN
Ficus_insipida	-74.6397	4.1866	BIEN
Ficus_insipida	-74.6397	4.1866	BIEN
Ficus_insipida	-74.595	7.2866	BIEN
Ficus_insipida	-74.5	10	BIEN
Ficus_insipida	-74.4333	4.96667	BIEN
Ficus_insipida	-74.4333	4.96667	BIEN
Ficus_insipida	-74.4208	4.32976	BIEN
Ficus_insipida	-74.4119	5.3348	BIEN
Ficus_insipida	-74.4119	5.3348	BIEN
Ficus_insipida	-74.3581	6.3975	BIEN
Ficus_insipida	-74.1667	2.6667	BIEN
Ficus_insipida	-74.1667	2.6667	BIEN
Ficus_insipida	-74.1322	6.52065	BIEN
Ficus_insipida	-74.1055	6.5202	BIEN
Ficus_insipida	-74.0856	7.15023	BIEN
Ficus_insipida	-74.0672	10.9893	BIEN
Ficus_insipida	-74.0672	10.9893	BIEN
Ficus_insipida	-74.064	11.3137	BIEN
Ficus_insipida	-74.0557	10.8887	BIEN
Ficus_insipida	-74.0557	10.8887	BIEN
Ficus_insipida	-74.0557	10.8887	BIEN
Ficus_insipida	-74.0412	10.9589	BIEN
Ficus_insipida	-74.0312	11.3342	BIEN
Ficus_insipida	-74.0312	11.3342	BIEN
Ficus_insipida	-74.0312	11.3342	BIEN
Ficus_insipida	-74.0312	11.3342	BIEN
Ficus_insipida	-74.0312	11.3342	BIEN
Ficus_insipida	-74.0312	11.3342	BIEN
Ficus_insipida	-74.0199	7.16417	BIEN
Ficus_insipida	-74.0033	1.99667	BIEN
Ficus_insipida	-74.0033	1.99667	BIEN
Ficus_insipida	-74	1	BIEN
Ficus_insipida	-74	1	BIEN
Ficus_insipida	-74	2.08333	BIEN
Ficus_insipida	-74	1	BIEN
Ficus_insipida	-74	2.08333	BIEN
Ficus_insipida	-73.9667	11.3167	BIEN
Ficus_insipida	-73.9401	11.3121	BIEN
Ficus_insipida	-73.9401	11.3121	BIEN
Ficus_insipida	-73.8997	11.299	BIEN
Ficus_insipida	-73.8997	11.299	BIEN
Ficus_insipida	-73.8825	11.095	BIEN
Ficus_insipida	-73.7681	2.25444	BIEN
Ficus_insipida	-73.7681	2.25444	BIEN
Ficus_insipida	-73.7681	2.25444	BIEN
Ficus_insipida	-73.7681	2.25444	BIEN
Ficus_insipida	-73.6457	8.91772	BIEN
Ficus_insipida	-73.6302	4.12394	BIEN
Ficus_insipida	-73.5157	9.28835	BIEN
Ficus_insipida	-73.4814	4.0958	BIEN
Ficus_insipida	-73.477	11.147	BIEN
Ficus_insipida	-73.4667	11.0833	BIEN
Ficus_insipida	-73.3128	4.23357	BIEN
Ficus_insipida	-73.2794	9.57281	BIEN
Ficus_insipida	-73.2727	9.51719	BIEN
Ficus_insipida	-73.2502	8.23602	BIEN
Ficus_insipida	-73.25	7	GBIF
Ficus_insipida	-73.25	7	BIEN
Ficus_insipida	-73.25	7	BIEN
Ficus_insipida	-73.2256	6.47222	BIEN
Ficus_insipida	-73.2255	6.47231	BIEN
Ficus_insipida	-73.207	7.45512	BIEN
Ficus_insipida	-73.1333	11.05	BIEN
Ficus_insipida	-73.1046	7.10495	BIEN
Ficus_insipida	-73.0883	7.06862	BIEN
Ficus_insipida	-73.0873	7.06699	BIEN
Ficus_insipida	-73.046	7.13786	BIEN
Ficus_insipida	-73.0222	7.14302	BIEN
Ficus_insipida	-73.0167	11.05	BIEN
Ficus_insipida	-73.0133	7.15029	BIEN
Ficus_insipida	-73.0133	7.15029	BIEN
Ficus_insipida	-73	3.5	BIEN
Ficus_insipida	-73	11.05	BIEN
Ficus_insipida	-73	3.5	BIEN
Ficus_insipida	-73	3.5	BIEN
Ficus_insipida	-73	8	BIEN
Ficus_insipida	-73	8	BIEN
Ficus_insipida	-72.8989	10.45	BIEN
Ficus_insipida	-72.8903	5.12289	BIEN
Ficus_insipida	-72.7531	11.0001	BIEN
Ficus_insipida	-72.7167	10.9667	BIEN
Ficus_insipida	-72.7117	2.28333	BIEN
Ficus_insipida	-72.701	11.054	BIEN
Ficus_insipida	-72.6453	4.09856	BIEN
Ficus_insipida	-72.6453	4.09856	BIEN
Ficus_insipida	-72.6419	2.37583	BIEN
Ficus_insipida	-72.6161	5.19233	BIEN
Ficus_insipida	-72.6161	5.19233	BIEN
Ficus_insipida	-72.616	5.19015	BIEN
Ficus_insipida	-72.616	5.19015	BIEN
Ficus_insipida	-72.5933	8.10651	BIEN
Ficus_insipida	-72.5	5.33333	BIEN
Ficus_insipida	-72.5	5.33333	BIEN
Ficus_insipida	-72.4942	4.26218	BIEN
Ficus_insipida	-72.4846	8.0848	BIEN
Ficus_insipida	-72.3861	-0.60583	BIEN
Ficus_insipida	-72.3725	-0.60583	BIEN
Ficus_insipida	-72.3628	-0.61083	BIEN
Ficus_insipida	-72.25	2	BIEN
Ficus_insipida	-72.2218	-0.5625	BIEN
Ficus_insipida	-72	-1	BIEN
Ficus_insipida	-72	-1	BIEN
Ficus_insipida	-72	-1	BIEN
Ficus_insipida	-71.942	1.3542	BIEN
Ficus_insipida	-71.8333	-0.83333	BIEN
Ficus_insipida	-71.6658	4.82894	BIEN
Ficus_insipida	-71.6658	4.82894	BIEN
Ficus_insipida	-70.85	-1.22194	BIEN
Ficus_insipida	-70.2638	-3.81362	BIEN
Ficus_insipida	-70.2608	-3.81022	BIEN
Ficus_insipida	-70.25	-3.78333	BIEN
Ficus_insipida	-70.1848	-2.51111	BIEN
Ficus_insipida	-70.1822	6.67583	BIEN
Ficus_insipida	-70.1389	-3.31411	BIEN
Ficus_insipida	-70.1389	-3.31411	BIEN
Ficus_insipida	-70.0155	-4.025	BIEN
Ficus_insipida	-69.5593	-1.29367	BIEN
Ficus_insipida	-68.1757	6.20367	BIEN
Ficus_insipida	-68.1757	6.20367	BIEN
Ficus_macbridei	-78.1222	1.58475	BIEN
Ficus_macbridei	-78	1.5	BIEN
Ficus_macbridei	-77.3525	6.09115	BIEN
Ficus_macbridei	-77.2303	0.501944	BIEN
Ficus_macbridei	-77.1667	6.08333	BIEN
Ficus_macbridei	-76.9746	5.51706	BIEN
Ficus_macbridei	-76.9254	5.06861	BIEN
Ficus_macbridei	-76.8667	3.5	BIEN
Ficus_macbridei	-76.8333	6.58333	BIEN
Ficus_macbridei	-76.7167	5.73333	BIEN
Ficus_macbridei	-76.6732	7.6826	BIEN
Ficus_macbridei	-76.587	6.613	BIEN
Ficus_macbridei	-76.5167	3.83333	BIEN
Ficus_macbridei	-76.5	3.75	BIEN
Ficus_macbridei	-76.5	3.75	BIEN
Ficus_macbridei	-76.4865	7.18694	BIEN
Ficus_macbridei	-76.4367	1.06954	BIEN
Ficus_macbridei	-76.4167	7.23333	BIEN
Ficus_macbridei	-76.4151	7.20907	BIEN
Ficus_macbridei	-76.4	7.2	BIEN
Ficus_macbridei	-76.3485	4.91533	BIEN
Ficus_macbridei	-76	3	GBIF
Ficus_macbridei	-75.8904	1.43667	BIEN
Ficus_macbridei	-75.5	7	GBIF
Ficus_macbridei	-75.5	7	BIEN
Ficus_macbridei	-75.3333	7.08333	BIEN
Ficus_macbridei	-75.2918	7.03945	BIEN
Ficus_macbridei	-75.05	7.21667	BIEN
Ficus_macbridei	-75.05	7.21667	BIEN
Ficus_macbridei	-75.047	6.94323	BIEN
Ficus_macbridei	-75.037	6.07631	BIEN
Ficus_macbridei	-75.0286	6.09424	BIEN
Ficus_macbridei	-74.9017	5.53139	BIEN
Ficus_mathewsii	-75.997	8.44749	BIEN
Ficus_mathewsii	-74.8187	6.22761	BIEN
Ficus_mathewsii	-74.0724	2.21956	BIEN
Ficus_mathewsii	-73.2667	4.05	BIEN
Ficus_mathewsii	-73.2089	6.475	BIEN
Ficus_mathewsii	-72.5039	0.28333	BIEN
Ficus_mathewsii	-71.5301	5.99943	BIEN
Ficus_mathewsii	-71.3428	4.79417	BIEN
Ficus_mathewsii	-71.3428	4.79417	BIEN
Ficus_mathewsii	-71.3428	4.79417	BIEN
Ficus_mathewsii	-71.331	4.85178	BIEN
Ficus_mathewsii	-71.331	4.85178	BIEN
Ficus_mathewsii	-71.331	4.86844	BIEN
Ficus_mathewsii	-71.2955	6.03719	BIEN
Ficus_mathewsii	-71.1892	0.956667	BIEN
Ficus_mathewsii	-71.1892	0.956667	BIEN
Ficus_mathewsii	-71.1453	4.89444	BIEN
Ficus_mathewsii	-71.025	-1.128	BIEN
Ficus_mathewsii	-70.7798	5.36375	BIEN
Ficus_mathewsii	-70.7798	5.36375	BIEN
Ficus_mathewsii	-70.7667	5.35375	BIEN
Ficus_mathewsii	-70.757	5.35639	BIEN
Ficus_mathewsii	-70.4153	0.480139	BIEN
Ficus_mathewsii	-70.3494	1.12917	BIEN
Ficus_mathewsii	-70.3147	1.16016	BIEN
Ficus_mathewsii	-70.2725	5.60175	BIEN
Ficus_mathewsii	-70.2114	5.63778	BIEN
Ficus_mathewsii	-70.2097	1.27083	BIEN
Ficus_mathewsii	-70.0333	2.21667	BIEN
Ficus_mathewsii	-70.0264	1	BIEN
Ficus_mathewsii	-69.7328	1.74064	BIEN
Ficus_mathewsii	-67.8667	5.26667	BIEN
Ficus_mathewsii	-67.8667	5.26667	BIEN
Ficus_maxima	-78.6612	1.49554	BIEN
Ficus_maxima	-78.5398	1.39133	BIEN
Ficus_maxima	-78.505	1.39933	BIEN
Ficus_maxima	-78.3539	2.14987	BIEN
Ficus_maxima	-78.1873	1.76854	BIEN
Ficus_maxima	-77.4762	5.59564	BIEN
Ficus_maxima	-77.401	6.16159	BIEN
Ficus_maxima	-77.3967	6.17489	BIEN
Ficus_maxima	-77.3875	6.09298	BIEN
Ficus_maxima	-77.3667	3.16666	BIEN
Ficus_maxima	-77.3333	6.33333	BIEN
Ficus_maxima	-77.3333	6.33333	BIEN
Ficus_maxima	-77.3093	1.93732	BIEN
Ficus_maxima	-77.2642	8.49529	BIEN
Ficus_maxima	-77.1908	7.22176	BIEN
Ficus_maxima	-77.1789	7.74874	BIEN
Ficus_maxima	-77.1667	3.83333	GBIF
Ficus_maxima	-77.1592	7.57437	BIEN
Ficus_maxima	-77.145	4.16778	BIEN
Ficus_maxima	-77.1333	3.98333	BIEN
Ficus_maxima	-77.1189	7.44055	BIEN
Ficus_maxima	-77.1011	6.50035	BIEN
Ficus_maxima	-77.0618	7.78922	BIEN
Ficus_maxima	-77.053	7.82411	BIEN
Ficus_maxima	-77	3.91667	GBIF
Ficus_maxima	-77	6	BIEN
Ficus_maxima	-77	6	BIEN
Ficus_maxima	-76.9681	7.65315	BIEN
Ficus_maxima	-76.9603	7.65333	BIEN
Ficus_maxima	-76.949	6.51369	BIEN
Ficus_maxima	-76.9352	4.68803	BIEN
Ficus_maxima	-76.9294	4.69	BIEN
Ficus_maxima	-76.9254	5.06861	BIEN
Ficus_maxima	-76.92	4.68333	BIEN
Ficus_maxima	-76.9167	4.7	GBIF
Ficus_maxima	-76.9167	4.68333	GBIF
Ficus_maxima	-76.9167	3.75	GBIF
Ficus_maxima	-76.9167	4.68333	BIEN
Ficus_maxima	-76.9167	4.7	BIEN
Ficus_maxima	-76.9167	4.7	BIEN
Ficus_maxima	-76.91	4.69	BIEN
Ficus_maxima	-76.8844	5.13198	BIEN
Ficus_maxima	-76.8476	7.60212	BIEN
Ficus_maxima	-76.8476	7.60212	BIEN
Ficus_maxima	-76.8447	7.4581	BIEN
Ficus_maxima	-76.8333	2.5	BIEN
Ficus_maxima	-76.8332	7.45086	BIEN
Ficus_maxima	-76.8237	7.66308	BIEN
Ficus_maxima	-76.7833	6	BIEN
Ficus_maxima	-76.7192	8.11393	BIEN
Ficus_maxima	-76.7192	8.11393	BIEN
Ficus_maxima	-76.7	5.1	GBIF
Ficus_maxima	-76.7	5.1	BIEN
Ficus_maxima	-76.6968	5.71654	BIEN
Ficus_maxima	-76.69	5.09	BIEN
Ficus_maxima	-76.6729	6.04509	BIEN
Ficus_maxima	-76.6506	5.51639	BIEN
Ficus_maxima	-76.6333	4.95	GBIF
Ficus_maxima	-76.6333	4.95	BIEN
Ficus_maxima	-76.623	1.06433	BIEN
Ficus_maxima	-76.62	4.94	BIEN
Ficus_maxima	-76.5967	3.59768	BIEN
Ficus_maxima	-76.5796	3.45229	BIEN
Ficus_maxima	-76.548	5.49961	BIEN
Ficus_maxima	-76.5391	2.79342	BIEN
Ficus_maxima	-76.5	1	GBIF
Ficus_maxima	-76.5	3.75	BIEN
Ficus_maxima	-76.5	3.75	BIEN
Ficus_maxima	-76.5	3.75	BIEN
Ficus_maxima	-76.5	3.75	BIEN
Ficus_maxima	-76.5	3.75	BIEN
Ficus_maxima	-76.5	3.75	BIEN
Ficus_maxima	-76.4915	7.24489	BIEN
Ficus_maxima	-76.4915	7.24489	BIEN
Ficus_maxima	-76.4167	6.75	BIEN
Ficus_maxima	-76.4	7.2	BIEN
Ficus_maxima	-76.3845	6.72863	BIEN
Ficus_maxima	-76.3665	5.3008	BIEN
Ficus_maxima	-76.3167	6.56667	BIEN
Ficus_maxima	-76.3167	6.53333	BIEN
Ficus_maxima	-76.25	6.8	BIEN
Ficus_maxima	-76.232	6.48173	BIEN
Ficus_maxima	-76.2203	6.8175	BIEN
Ficus_maxima	-76.2058	3.54639	BIEN
Ficus_maxima	-76.1958	8.01554	BIEN
Ficus_maxima	-76.1833	3.88333	BIEN
Ficus_maxima	-76	1.58333	BIEN
Ficus_maxima	-75.75	2.5	BIEN
Ficus_maxima	-75.75	2.5	BIEN
Ficus_maxima	-75.75	2.5	BIEN
Ficus_maxima	-75.5974	4.98801	BIEN
Ficus_maxima	-75.5359	3.75436	BIEN
Ficus_maxima	-75.4892	4.63763	BIEN
Ficus_maxima	-75.3822	9.52024	BIEN
Ficus_maxima	-75.2899	6.4619	BIEN
Ficus_maxima	-75.25	3.75	BIEN
Ficus_maxima	-75.2	7.16667	BIEN
Ficus_maxima	-75.2	7.16666	BIEN
Ficus_maxima	-75.1679	6.02564	BIEN
Ficus_maxima	-75.1679	6.02564	BIEN
Ficus_maxima	-75.1553	6.95944	BIEN
Ficus_maxima	-75.1333	6.8	BIEN
Ficus_maxima	-75.1333	6.03333	BIEN
Ficus_maxima	-75.1333	6.03333	BIEN
Ficus_maxima	-75.1333	6.03333	BIEN
Ficus_maxima	-75.1	6.25	BIEN
Ficus_maxima	-75.0783	6.10785	BIEN
Ficus_maxima	-75.0374	4.10575	BIEN
Ficus_maxima	-75.0374	4.10575	BIEN
Ficus_maxima	-74.9728	8.1761	BIEN
Ficus_maxima	-74.9414	6.00172	BIEN
Ficus_maxima	-74.9376	6.01085	BIEN
Ficus_maxima	-74.9248	5.06462	BIEN
Ficus_maxima	-74.9042	5.56333	BIEN
Ficus_maxima	-74.8811	5.55503	BIEN
Ficus_maxima	-74.8496	5.93631	BIEN
Ficus_maxima	-74.8371	1.39257	BIEN
Ficus_maxima	-74.8333	6	BIEN
Ficus_maxima	-74.6432	4.44473	BIEN
Ficus_maxima	-74.6432	4.44473	BIEN
Ficus_maxima	-74.6269	5.09505	BIEN
Ficus_maxima	-74.5665	6.0959	BIEN
Ficus_maxima	-74.55	6.65	BIEN
Ficus_maxima	-74.5	10	BIEN
Ficus_maxima	-74.5	10	BIEN
Ficus_maxima	-74.5	10	BIEN
Ficus_maxima	-74.4888	3.06199	BIEN
Ficus_maxima	-74.4888	3.06199	BIEN
Ficus_maxima	-74.4208	4.91889	BIEN
Ficus_maxima	-74.4065	4.9215	BIEN
Ficus_maxima	-74.3506	6.45	BIEN
Ficus_maxima	-74.35	6.46667	BIEN
Ficus_maxima	-74.35	6.46667	BIEN
Ficus_maxima	-74.3427	4.98156	BIEN
Ficus_maxima	-74.2708	5.59865	BIEN
Ficus_maxima	-74.1667	5	BIEN
Ficus_maxima	-74.1667	5	BIEN
Ficus_maxima	-74.1667	2.6667	BIEN
Ficus_maxima	-74.1667	2.6667	BIEN
Ficus_maxima	-74.1624	2.6657	BIEN
Ficus_maxima	-74.1589	5.16739	BIEN
Ficus_maxima	-74.1156	3.42878	BIEN
Ficus_maxima	-74.1055	6.5202	BIEN
Ficus_maxima	-74	2.08333	BIEN
Ficus_maxima	-74	2.08333	BIEN
Ficus_maxima	-74	2.08333	BIEN
Ficus_maxima	-74	2.08333	BIEN
Ficus_maxima	-73.9732	11.3164	BIEN
Ficus_maxima	-73.9667	11.3167	BIEN
Ficus_maxima	-73.9472	3.30948	BIEN
Ficus_maxima	-73.9472	3.30948	BIEN
Ficus_maxima	-73.9401	11.3121	BIEN
Ficus_maxima	-73.9401	11.3121	BIEN
Ficus_maxima	-73.9401	11.3121	BIEN
Ficus_maxima	-73.932	11.3092	BIEN
Ficus_maxima	-73.9167	3.28333	BIEN
Ficus_maxima	-73.9167	3.28333	BIEN
Ficus_maxima	-73.9167	11.0667	GBIF
Ficus_maxima	-73.9167	3.28333	BIEN
Ficus_maxima	-73.9167	3.28333	BIEN
Ficus_maxima	-73.9167	11.0667	BIEN
Ficus_maxima	-73.9148	7.00958	BIEN
Ficus_maxima	-73.9138	7.00963	BIEN
Ficus_maxima	-73.8894	11.1177	BIEN
Ficus_maxima	-73.8894	11.1177	BIEN
Ficus_maxima	-73.8825	11.095	BIEN
Ficus_maxima	-73.8333	3.96667	BIEN
Ficus_maxima	-73.6989	4.17503	BIEN
Ficus_maxima	-73.2814	4.84944	BIEN
Ficus_maxima	-73.25	4.85	BIEN
Ficus_maxima	-73.25	8.25	BIEN
Ficus_maxima	-73.0576	6.87999	BIEN
Ficus_maxima	-72.9735	10.9886	BIEN
Ficus_maxima	-72.95	10.9167	BIEN
Ficus_maxima	-72.95	10.9167	BIEN
Ficus_maxima	-72.8408	7.43889	BIEN
Ficus_maxima	-72.8393	4.23685	BIEN
Ficus_maxima	-72.8393	4.23685	BIEN
Ficus_maxima	-72.5569	11.1831	BIEN
Ficus_maxima	-72.5	11.5	BIEN
Ficus_maxima	-72.5	5.5	BIEN
Ficus_maxima	-72.5	5.5	BIEN
Ficus_maxima	-72.5	5.5	BIEN
Ficus_maxima	-72	-1	BIEN
Ficus_maxima	-72	-1	BIEN
Ficus_maxima	-72	-1	BIEN
Ficus_maxima	-71.0719	6.97492	BIEN
Ficus_maxima	-71.0719	6.97492	BIEN
Ficus_maxima	-70.9967	-1.23722	BIEN
Ficus_maxima	-70.2263	-3.83877	BIEN
Ficus_maxima	-70.2151	5.60469	BIEN
Ficus_maxima	-70.1569	-3.48917	BIEN
Ficus_maxima	-70.1389	-3.31411	BIEN
Ficus_maxima	-70.1389	-3.31411	BIEN
Ficus_maxima	-70.0351	-4.08617	BIEN
Ficus_maxima	-70.035	-4.09861	BIEN
Ficus_maxima	-69.9425	-4.18239	BIEN
Ficus_maxima	-69.9425	-4.18239	BIEN
Ficus_maxima	-69.7833	-2.81667	BIEN
Ficus_microcarpa	-78.6744	1.46862	BIEN
Ficus_microcarpa	-76.1689	4.02833	BIEN
Ficus_microcarpa	-75.25	3.75	GBIF
Ficus_microcarpa	-75.25	3.75	BIEN
Ficus_mutisii	-78.1333	1.3	BIEN
Ficus_mutisii	-78.1333	1.33333	BIEN
Ficus_mutisii	-78.1333	1.3	BIEN
Ficus_mutisii	-78.1333	1.33333	BIEN
Ficus_mutisii	-78.1333	1.33333	BIEN
Ficus_mutisii	-77.9958	1.15139	BIEN
Ficus_mutisii	-77.9958	1.15139	BIEN
Ficus_mutisii	-77.4762	5.59564	BIEN
Ficus_mutisii	-76.8694	3.82805	BIEN
Ficus_mutisii	-76.8167	3.86666	BIEN
Ficus_mutisii	-76.5833	3.5	GBIF
Ficus_mutisii	-76.5833	3.5	BIEN
Ficus_mutisii	-76.5833	3.5	BIEN
Ficus_mutisii	-76.5667	3.5	BIEN
Ficus_mutisii	-76.5	6.66666	BIEN
Ficus_mutisii	-76.5	3.75	BIEN
Ficus_mutisii	-76.4167	6.75	BIEN
Ficus_mutisii	-76.4167	6.75	BIEN
Ficus_mutisii	-76.3845	6.72863	BIEN
Ficus_mutisii	-76.3167	6.53333	BIEN
Ficus_mutisii	-76.3167	6.53333	BIEN
Ficus_mutisii	-76.2	2.26666	BIEN
Ficus_mutisii	-76.163	3.57792	BIEN
Ficus_mutisii	-76.05	6.78333	GBIF
Ficus_mutisii	-76.0167	5.15806	BIEN
Ficus_mutisii	-76.0167	5.15806	BIEN
Ficus_mutisii	-75.8537	5.54279	BIEN
Ficus_mutisii	-75.5782	4.72872	GBIF
Ficus_mutisii	-75.5001	7.08559	BIEN
Ficus_mutisii	-75.5	7.25	GBIF
Ficus_mutisii	-75.4923	6.21333	BIEN
Ficus_mutisii	-75.2975	7.02905	BIEN
Ficus_mutisii	-75.0939	6.81333	BIEN
Ficus_mutisii	-75.0868	5.53772	BIEN
Ficus_mutisii	-75.0629	5.50211	BIEN
Ficus_mutisii	-75.0456	5.50152	BIEN
Ficus_mutisii	-75.0406	5.52667	BIEN
Ficus_mutisii	-75.0046	5.50612	BIEN
Ficus_mutisii	-74.8386	2.81361	BIEN
Ficus_mutisii	-73.9692	3.3175	BIEN
Ficus_mutisii	-73.8	11.0667	GBIF
Ficus_mutisii	-73.8	11.0667	GBIF
Ficus_mutisii	-73.8	11.0667	BIEN
Ficus_mutisii	-73.8	11.0667	BIEN
Ficus_mutisii	-73.8	11.0667	BIEN
Ficus_mutisii	-73.8	11.0667	BIEN
Ficus_mutisii	-73.8	11.0667	BIEN
Ficus_mutisii	-73.8	11.0667	BIEN
Ficus_mutisii	-73.042	7.092	BIEN
Ficus_mutisii	-73.0333	7.05	BIEN
Ficus_mutisii	-73	3.5	BIEN
Ficus_mutisii	-72.9345	7.04913	BIEN
Ficus_mutisii	-72.9345	7.04913	BIEN
Ficus_mutisii	-72.8278	7.43333	BIEN
Ficus_mutisii	-72.8278	7.43333	BIEN
Ficus_mutisii	-72.8278	7.43333	BIEN
Ficus_mutisii	-72.053	-0.70933	BIEN
Ficus_mutisii	-72.0497	-0.7468	BIEN
Ficus_mutisii	-70.1389	-3.31411	BIEN
Ficus_nymphaeifolia	-77.3224	8.60117	BIEN
Ficus_nymphaeifolia	-77.1984	8.40917	BIEN
Ficus_nymphaeifolia	-77.1667	4.25	BIEN
Ficus_nymphaeifolia	-77.1417	8.40917	BIEN
Ficus_nymphaeifolia	-77.1183	7.99859	BIEN
Ficus_nymphaeifolia	-76.8617	5.10822	BIEN
Ficus_nymphaeifolia	-76.8333	3.7	GBIF
Ficus_nymphaeifolia	-76.8333	3.7	BIEN
Ficus_nymphaeifolia	-76.6928	3.6603	BIEN
Ficus_nymphaeifolia	-76.6928	3.6603	BIEN
Ficus_nymphaeifolia	-76.6472	1.13472	BIEN
Ficus_nymphaeifolia	-76.5622	7.27611	BIEN
Ficus_nymphaeifolia	-76.5	6.66666	BIEN
Ficus_nymphaeifolia	-76.229	6.771	BIEN
Ficus_nymphaeifolia	-75.9001	7.25226	BIEN
Ficus_nymphaeifolia	-75.75	2.5	BIEN
Ficus_nymphaeifolia	-75.75	2.5	BIEN
Ficus_nymphaeifolia	-75.6448	1.53272	BIEN
Ficus_nymphaeifolia	-75.6366	9.74723	BIEN
Ficus_nymphaeifolia	-75.5	7	GBIF
Ficus_nymphaeifolia	-75.5	7	BIEN
Ficus_nymphaeifolia	-75.5	7	BIEN
Ficus_nymphaeifolia	-75.35	9.5	BIEN
Ficus_nymphaeifolia	-75.35	9.5	BIEN
Ficus_nymphaeifolia	-75.25	3.75	BIEN
Ficus_nymphaeifolia	-75.25	3.75	BIEN
Ficus_nymphaeifolia	-75.1768	10.6459	BIEN
Ficus_nymphaeifolia	-75.1768	10.6459	BIEN
Ficus_nymphaeifolia	-75.1768	10.6459	BIEN
Ficus_nymphaeifolia	-75.1768	10.6459	BIEN
Ficus_nymphaeifolia	-75.1768	10.6459	BIEN
Ficus_nymphaeifolia	-75.1333	6.03333	BIEN
Ficus_nymphaeifolia	-75.1333	6.03333	BIEN
Ficus_nymphaeifolia	-75.1106	9.85917	BIEN
Ficus_nymphaeifolia	-75.0901	8.02364	BIEN
Ficus_nymphaeifolia	-75.0833	8.03333	BIEN
Ficus_nymphaeifolia	-75.0822	7.30166	BIEN
Ficus_nymphaeifolia	-75.0506	7.21667	BIEN
Ficus_nymphaeifolia	-75.0407	7.31735	BIEN
Ficus_nymphaeifolia	-75.0265	4.2842	BIEN
Ficus_nymphaeifolia	-75.0265	4.2842	BIEN
Ficus_nymphaeifolia	-75.0034	8.04029	BIEN
Ficus_nymphaeifolia	-74.9758	5.98083	BIEN
Ficus_nymphaeifolia	-74.9167	5.56694	BIEN
Ficus_nymphaeifolia	-74.9099	5.1876	BIEN
Ficus_nymphaeifolia	-74.8982	5.19923	BIEN
Ficus_nymphaeifolia	-74.8982	5.19923	BIEN
Ficus_nymphaeifolia	-74.8318	7.2829	BIEN
Ficus_nymphaeifolia	-74.8056	6.19917	BIEN
Ficus_nymphaeifolia	-74.6473	4.1791	BIEN
Ficus_nymphaeifolia	-74.5372	6.39472	BIEN
Ficus_nymphaeifolia	-74.5339	4.40597	BIEN
Ficus_nymphaeifolia	-74.3378	6.46833	BIEN
Ficus_nymphaeifolia	-74.3378	6.48277	BIEN
Ficus_nymphaeifolia	-74.3353	5.53028	BIEN
Ficus_nymphaeifolia	-74.3333	2.58333	BIEN
Ficus_nymphaeifolia	-74.3333	2.58333	BIEN
Ficus_nymphaeifolia	-74.1667	5	BIEN
Ficus_nymphaeifolia	-74.1055	6.5202	BIEN
Ficus_nymphaeifolia	-74.0803	11.3156	BIEN
Ficus_nymphaeifolia	-74.0557	10.8887	BIEN
Ficus_nymphaeifolia	-73.7917	2.21417	BIEN
Ficus_nymphaeifolia	-73.7839	2.16806	BIEN
Ficus_nymphaeifolia	-73.7608	7.1555	BIEN
Ficus_nymphaeifolia	-73.75	3	BIEN
Ficus_nymphaeifolia	-73.4814	4.0958	BIEN
Ficus_nymphaeifolia	-73.4814	4.0958	BIEN
Ficus_nymphaeifolia	-73.4814	4.0958	BIEN
Ficus_nymphaeifolia	-73.3992	0.313606	BIEN
Ficus_nymphaeifolia	-73.3915	7.49336	BIEN
Ficus_nymphaeifolia	-73.2	7.5	BIEN
Ficus_nymphaeifolia	-72.866	2.52973	BIEN
Ficus_nymphaeifolia	-72.584	5.048	BIEN
Ficus_nymphaeifolia	-72.584	5.048	BIEN
Ficus_nymphaeifolia	-72.4514	0.07416	BIEN
Ficus_nymphaeifolia	-72.0508	2.64756	BIEN
Ficus_nymphaeifolia	-72.0508	2.64756	BIEN
Ficus_nymphaeifolia	-71.7514	6.57393	BIEN
Ficus_nymphaeifolia	-71.2976	6.00531	BIEN
Ficus_nymphaeifolia	-71.0312	-1.16867	BIEN
Ficus_nymphaeifolia	-70.75	0.25	BIEN
Ficus_nymphaeifolia	-70.4685	-3.76115	BIEN
Ficus_obtusifolia	-78.7547	1.67895	BIEN
Ficus_obtusifolia	-77.4145	6.11551	BIEN
Ficus_obtusifolia	-77.3667	6.11667	BIEN
Ficus_obtusifolia	-77.2914	1.91383	BIEN
Ficus_obtusifolia	-77.2833	1.71667	BIEN
Ficus_obtusifolia	-77.2397	1.7107	BIEN
Ficus_obtusifolia	-77.0119	1.66967	BIEN
Ficus_obtusifolia	-76.9254	5.06861	BIEN
Ficus_obtusifolia	-76.7235	7.57331	BIEN
Ficus_obtusifolia	-76.7192	8.11393	BIEN
Ficus_obtusifolia	-76.7067	3.63843	BIEN
Ficus_obtusifolia	-76.6888	3.63591	BIEN
Ficus_obtusifolia	-76.6888	3.63591	BIEN
Ficus_obtusifolia	-76.6794	3.74211	BIEN
Ficus_obtusifolia	-76.6794	3.74211	BIEN
Ficus_obtusifolia	-76.6745	3.73827	BIEN
Ficus_obtusifolia	-76.6745	3.73827	BIEN
Ficus_obtusifolia	-76.6628	3.7617	BIEN
Ficus_obtusifolia	-76.6621	3.76282	BIEN
Ficus_obtusifolia	-76.6306	1.16625	BIEN
Ficus_obtusifolia	-76.5935	3.23685	BIEN
Ficus_obtusifolia	-76.5744	5.50461	BIEN
Ficus_obtusifolia	-76.5299	3.34153	BIEN
Ficus_obtusifolia	-76.5	3.75	BIEN
Ficus_obtusifolia	-76.5	3.75	BIEN
Ficus_obtusifolia	-76.5	3.75	BIEN
Ficus_obtusifolia	-76.45	4.31667	BIEN
Ficus_obtusifolia	-76.25	4.25	GBIF
Ficus_obtusifolia	-76.1613	4.02745	BIEN
Ficus_obtusifolia	-76.0608	4.38502	BIEN
Ficus_obtusifolia	-75.8231	4.85694	GBIF
Ficus_obtusifolia	-75.748	6.78432	BIEN
Ficus_obtusifolia	-75.6969	1.63222	BIEN
Ficus_obtusifolia	-75.6914	7.13983	BIEN
Ficus_obtusifolia	-75.6341	1.71804	BIEN
Ficus_obtusifolia	-75.582	1.59425	BIEN
Ficus_obtusifolia	-75.4428	9.45361	BIEN
Ficus_obtusifolia	-75.4428	9.45361	BIEN
Ficus_obtusifolia	-75.3929	7.28916	BIEN
Ficus_obtusifolia	-74.9377	5.53087	BIEN
Ficus_obtusifolia	-74.9	6.63333	BIEN
Ficus_obtusifolia	-74.8631	6.66978	BIEN
Ficus_obtusifolia	-74.8496	5.93631	BIEN
Ficus_obtusifolia	-74.8473	5.94547	BIEN
Ficus_obtusifolia	-74.8473	5.94547	BIEN
Ficus_obtusifolia	-74.8108	6.20528	BIEN
Ficus_obtusifolia	-74.8	6.1	BIEN
Ficus_obtusifolia	-74.8	6.1	BIEN
Ficus_obtusifolia	-74.8	6.1	BIEN
Ficus_obtusifolia	-74.6994	5.52082	BIEN
Ficus_obtusifolia	-74.684	5.52364	BIEN
Ficus_obtusifolia	-74.3538	7.12211	BIEN
Ficus_obtusifolia	-74.3378	6.46833	BIEN
Ficus_obtusifolia	-74.1747	7.07845	BIEN
Ficus_obtusifolia	-74.1703	11.3024	BIEN
Ficus_obtusifolia	-74.1624	2.6657	BIEN
Ficus_obtusifolia	-74.1624	2.6657	BIEN
Ficus_obtusifolia	-73.5796	8.60284	BIEN
Ficus_obtusifolia	-73.477	11.147	BIEN
Ficus_obtusifolia	-73.4667	11.0833	BIEN
Ficus_obtusifolia	-73	8	BIEN
Ficus_obtusifolia	-73	8	BIEN
Ficus_obtusifolia	-72.9735	10.9886	BIEN
Ficus_obtusifolia	-72.6947	2.3	BIEN
Ficus_obtusifolia	-72.1239	-0.668889	BIEN
Ficus_obtusifolia	-72.0811	-0.652389	BIEN
Ficus_obtusifolia	-71.0626	6.78694	BIEN
Ficus_obtusifolia	-70.8953	1.39944	BIEN
Ficus_obtusifolia	-70.3732	-3.7826	BIEN
Ficus_obtusifolia	-70.3645	-3.77964	BIEN
Ficus_obtusifolia	-70.2195	-2.56603	BIEN
Ficus_obtusifolia	-70.0833	-3.83333	BIEN
Ficus_obtusifolia	-70.0833	-3.83333	BIEN
Ficus_paraensis	-77.1592	7.57437	BIEN
Ficus_paraensis	-76.9673	7.65309	BIEN
Ficus_paraensis	-76.95	3.98333	BIEN
Ficus_paraensis	-76.8719	0.368889	BIEN
Ficus_paraensis	-76.8476	7.60212	BIEN
Ficus_paraensis	-76.5	3.75	BIEN
Ficus_paraensis	-76.3439	6.80333	BIEN
Ficus_paraensis	-76.229	6.771	BIEN
Ficus_paraensis	-76.1958	8.01554	BIEN
Ficus_paraensis	-76	3	GBIF
Ficus_paraensis	-75.6415	1.73555	BIEN
Ficus_paraensis	-75.5	7	BIEN
Ficus_paraensis	-75.3346	6.08275	BIEN
Ficus_paraensis	-75.1833	6.15	BIEN
Ficus_paraensis	-74.9376	6.01085	BIEN
Ficus_paraensis	-74.9376	6.01085	BIEN
Ficus_paraensis	-74.9376	6.01085	BIEN
Ficus_paraensis	-74.9098	5.56594	BIEN
Ficus_paraensis	-74.85	6.22092	BIEN
Ficus_paraensis	-74.8496	5.93631	BIEN
Ficus_paraensis	-74.8496	5.93631	BIEN
Ficus_paraensis	-74.8496	5.93631	BIEN
Ficus_paraensis	-74.8493	5.93572	BIEN
Ficus_paraensis	-74.8493	5.93572	BIEN
Ficus_paraensis	-74.8473	5.94547	BIEN
Ficus_paraensis	-74.8473	5.94547	BIEN
Ficus_paraensis	-74.8333	-0.15833	BIEN
Ficus_paraensis	-74.787	6.46097	BIEN
Ficus_paraensis	-74.3561	6.4025	BIEN
Ficus_paraensis	-74.3506	6.45	BIEN
Ficus_paraensis	-74.1624	2.6657	BIEN
Ficus_paraensis	-74.1624	2.6657	BIEN
Ficus_paraensis	-74.1055	6.5202	BIEN
Ficus_paraensis	-74	1	BIEN
Ficus_paraensis	-74	1	BIEN
Ficus_paraensis	-73.9411	3.34333	BIEN
Ficus_paraensis	-73.9022	2.82778	BIEN
Ficus_paraensis	-73.75	3	BIEN
Ficus_paraensis	-73.75	3	BIEN
Ficus_paraensis	-73.65	2.9	BIEN
Ficus_paraensis	-73.4025	11.0125	BIEN
Ficus_paraensis	-73.3526	4.5614	BIEN
Ficus_paraensis	-73.3024	0.26175	BIEN
Ficus_paraensis	-73.1875	-0.622222	BIEN
Ficus_paraensis	-72.8219	2.54884	BIEN
Ficus_paraensis	-72.8219	2.54884	BIEN
Ficus_paraensis	-72.786	8.57261	BIEN
Ficus_paraensis	-72.7286	2.44931	BIEN
Ficus_paraensis	-72.7286	2.44931	BIEN
Ficus_paraensis	-72.6389	2.37278	BIEN
Ficus_paraensis	-72.5	11.5	BIEN
Ficus_paraensis	-72.5	5.33333	BIEN
Ficus_paraensis	-72.5	5.33333	BIEN
Ficus_paraensis	-72.4082	-0.598218	BIEN
Ficus_paraensis	-72.2218	-0.5625	BIEN
Ficus_paraensis	-72.1167	-0.61666	BIEN
Ficus_paraensis	-72.1167	-0.61666	BIEN
Ficus_paraensis	-71.8333	-0.83333	BIEN
Ficus_paraensis	-71.8333	-0.83333	BIEN
Ficus_paraensis	-71.8333	-0.83333	BIEN
Ficus_paraensis	-71.8278	-0.85277	BIEN
Ficus_paraensis	-71.7163	6.46569	BIEN
Ficus_paraensis	-70.9333	-0.033333	BIEN
Ficus_paraensis	-70.7667	-1.46666	BIEN
Ficus_paraensis	-70.5942	-3.71497	BIEN
Ficus_paraensis	-70.2833	-3.78333	BIEN
Ficus_paraensis	-70.2833	-3.78333	BIEN
Ficus_paraensis	-70.25	-3.78333	BIEN
Ficus_paraensis	-70.25	-3.7	BIEN
Ficus_paraensis	-70.25	-3.7	BIEN
Ficus_paraensis	-70.25	-3.7	BIEN
Ficus_paraensis	-70.25	-3.78333	BIEN
Ficus_paraensis	-70.25	-3.78333	BIEN
Ficus_paraensis	-70.25	-3.78333	BIEN
Ficus_paraensis	-70.25	-3.7	BIEN
Ficus_paraensis	-70.25	-3.78333	BIEN
Ficus_paraensis	-70.1419	-3.39959	BIEN
Ficus_paraensis	-70.1198	-4.02325	BIEN
Ficus_paraensis	-69.9826	-2.53894	BIEN
Ficus_paraensis	-69.95	-4.15	BIEN
Ficus_paraensis	-69.7684	-2.85074	BIEN
Ficus_paraensis	-69.525	-1.09583	BIEN
Ficus_pertusa	-77.1777	7.28255	BIEN
Ficus_pertusa	-77.1667	4.01666	BIEN
Ficus_pertusa	-77.1667	3.96666	BIEN
Ficus_pertusa	-77	3.91667	GBIF
Ficus_pertusa	-77	3.96667	GBIF
Ficus_pertusa	-77	3.91666	BIEN
Ficus_pertusa	-76.9352	4.68803	BIEN
Ficus_pertusa	-76.8339	7.59642	BIEN
Ficus_pertusa	-76.8333	2.5	BIEN
Ficus_pertusa	-76.7235	7.57331	BIEN
Ficus_pertusa	-76.5409	5.74382	BIEN
Ficus_pertusa	-76.5	3.75	BIEN
Ficus_pertusa	-76.5	3.75	BIEN
Ficus_pertusa	-76.5	3.75	BIEN
Ficus_pertusa	-76.4865	7.18694	BIEN
Ficus_pertusa	-76.4209	7.2439	BIEN
Ficus_pertusa	-76.4167	6.75	BIEN
Ficus_pertusa	-76.403	5.31923	BIEN
Ficus_pertusa	-76.3563	3.50121	BIEN
Ficus_pertusa	-76.3563	3.50121	BIEN
Ficus_pertusa	-76.257	6.52814	BIEN
Ficus_pertusa	-76.2473	4.89581	BIEN
Ficus_pertusa	-76.0608	4.38502	BIEN
Ficus_pertusa	-75.8127	5.95833	BIEN
Ficus_pertusa	-75.8	6.01667	BIEN
Ficus_pertusa	-75.7892	10.1614	BIEN
Ficus_pertusa	-75.7408	10.1761	BIEN
Ficus_pertusa	-75.6914	7.13983	BIEN
Ficus_pertusa	-75.5794	2.20439	BIEN
Ficus_pertusa	-75.5794	2.20439	BIEN
[truncated: 8,377 more rows]

## Sheet: Taxonomic_list
ESPECIE	FAMILY
Capsicum_annuum	Solanaceae
Capsicum_baccatum	Solanaceae
Capsicum_chinense	Solanaceae
Capsicum_dimorphum	Solanaceae
Capsicum_frutescens	Solanaceae
Capsicum_geminifolium	Solanaceae
Capsicum_rhomboideum	Solanaceae
Dioscorea_coriacea	Dioscoreaceae
Dioscorea_glandulosa	Dioscoreaceae
Dioscorea_trifida	Dioscoreaceae
Ficus_americana	Moraceae
Ficus_calimana	Moraceae
Ficus_castellviana	Moraceae
Ficus_citrifolia	Moraceae
Ficus_coerulescens	Moraceae
Ficus_crocata	Moraceae
Ficus_gigantosyce	Moraceae
Ficus_insipida	Moraceae
Ficus_macbridei	Moraceae
Ficus_mathewsii	Moraceae
Ficus_maxima	Moraceae
Ficus_microcarpa	Moraceae
Ficus_mutisii	Moraceae
Ficus_nymphaeifolia	Moraceae
Ficus_obtusifolia	Moraceae
Ficus_paraensis	Moraceae
Ficus_pertusa	Moraceae
Ficus_popenoei	Moraceae
Ficus_schippii	Moraceae
Ficus_tonduzii	Moraceae
Ficus_trigona	Moraceae
Ficus_yoponensis	Moraceae
Ipomoea_alba	Convolvulaceae
Ipomoea_amnicola	Convolvulaceae
Ipomoea_aquatica	Convolvulaceae
Ipomoea_batatas	Convolvulaceae
Ipomoea_carnea	Convolvulaceae
Ipomoea_cordatotriloba	Convolvulaceae
Ipomoea_dumetorum	Convolvulaceae
Ipomoea_hederifolia	Convolvulaceae
Ipomoea_imperati	Convolvulaceae
Ipomoea_indica	Convolvulaceae
Ipomoea_leucantha	Convolvulaceae
Ipomoea_meyeri	Convolvulaceae
Ipomoea_nil	Convolvulaceae
Ipomoea_pes_caprae	Convolvulaceae
Ipomoea_philomega	Convolvulaceae
Ipomoea_purpurea	Convolvulaceae
Ipomoea_quamoclit	Convolvulaceae
Ipomoea_ramosissima	Convolvulaceae
Ipomoea_rubens	Convolvulaceae
Ipomoea_squamosa	Convolvulaceae
Ipomoea_tricolor	Convolvulaceae
Ipomoea_trifida	Convolvulaceae
Ipomoea_triloba	Convolvulaceae
Lepidium_bipinnatifidum	Brassicaceae
Lepidium_bipinnatifolium	Brassicaceae
Lupinus_pubescens	Fabaceae
Lupinus_puracensis	Fabaceae
Lupinus_ramosissimus	Fabaceae
Manihot_brachyloba	Euphorbiaceae
Manihot_carthagenensis	Euphorbiaceae
Manihot_carthaginensis	Euphorbiaceae
Oryza_grandiglumis	Poaceae
Oryza_latifolia	Poaceae
Panicum_polygonatum	Poaceae
Persea_mutisii	Lauraceae
Piper_aduncum	Piperaceae
Piper_aequale	Piperaceae
Piper_amalago	Piperaceae
Piper_arboreum	Piperaceae
Piper_augustum	Piperaceae
Piper_auritum	Piperaceae
Piper_avellanum	Piperaceae
Piper_basilobatum	Piperaceae
Piper_brachypodon	Piperaceae
Piper_bredemeyeri	Piperaceae
Piper_cajambrense	Piperaceae
Piper_cinereum	Piperaceae
Piper_confertinodum	Piperaceae
Piper_crassinervium	Piperaceae
Piper_daguanum	Piperaceae
Piper_dilatatum	Piperaceae
Piper_divaricatum	Piperaceae
Piper_filistilum	Piperaceae
Piper_fimbriulatum	Piperaceae
Piper_glabratum	Piperaceae
Piper_hartwegianum	Piperaceae
Piper_hirsutum	Piperaceae
Piper_hispidum	Piperaceae
Piper_imperiale	Piperaceae
Piper_lanceaefolium	Piperaceae
Piper_lanceifolium	Piperaceae
Piper_longispicum	Piperaceae
Piper_marginatum	Piperaceae
Piper_melanocladum	Piperaceae
Piper_multiplinervium	Piperaceae
Piper_munchanum	Piperaceae
Piper_obliquum	Piperaceae
Piper_ottoniaefolium	Piperaceae
Piper_ottoniifolium	Piperaceae
Piper_peltatum	Piperaceae
Piper_perpusillum	Piperaceae
Piper_phytolaccifolium	Piperaceae
Piper_pulchrum	Piperaceae
Piper_reticulatum	Piperaceae
Piper_subpedale	Piperaceae
Piper_tuberculatum	Piperaceae
Piper_yanaconasense	Piperaceae
Prunus_integrifolia	Rosaceae
Rhynchosia_edulis	Fabaceae
Rhynchosia_minima	Fabaceae
Rhynchosia_reticulata	Fabaceae
Rubus_nubigenus	Rosaceae
Rubus_urticifolius	Rosaceae
Solanum_acerifolium	Solanaceae
Solanum_allophyllum	Solanaceae
Solanum_americanum	Solanaceae
Solanum_anceps	Solanaceae
Solanum_andreanum	Solanaceae
Solanum_aphyodendron	Solanaceae
Solanum_arboreum	Solanaceae
Solanum_asperolanatum	Solanaceae
Solanum_aspersum	Solanaceae
Solanum_asperum	Solanaceae
Solanum_atropurpureum	Solanaceae
Solanum_aturense	Solanaceae
Solanum_brevifolium	Solanaceae
Solanum_cajanumense	Solanaceae
Solanum_calidum	Solanaceae
Solanum_candolleanum	Solanaceae
Solanum_canense	Solanaceae
Solanum_capsicoides	Solanaceae
Solanum_caripense	Solanaceae
Solanum_colombianum	Solanaceae
Solanum_cordovense	Solanaceae
Solanum_crinitum	Solanaceae
Solanum_demissum	Solanaceae
Solanum_diversifolium	Solanaceae
Solanum_endopogon	Solanaceae
Solanum_evolvulifolium	Solanaceae
Solanum_gardneri	Solanaceae
Solanum_hayesii	Solanaceae
Solanum_hazenii	Solanaceae
Solanum_hirtum	Solanaceae
Solanum_jamaicense	Solanaceae
Solanum_juglandifolium	Solanaceae
Solanum_lanceifolium	Solanaceae
Solanum_lanceolatum	Solanaceae
Solanum_lancifolium	Solanaceae
Solanum_laxum	Solanaceae
Solanum_lepidotum	Solanaceae
Solanum_mammosum	Solanaceae
Solanum_marginatum	Solanaceae
Solanum_monachophyllum	Solanaceae
Solanum_muricatum	Solanaceae
Solanum_nigrescens	Solanaceae
Solanum_nudum	Solanaceae
Solanum_obliquum	Solanaceae
Solanum_occultum	Solanaceae
Solanum_ovalifolium	Solanaceae
Solanum_oxyphyllum	Solanaceae
Solanum_pentaphyllum	Solanaceae
Solanum_pimpinellifolium	Solanaceae
Solanum_pseudolulo	Solanaceae
Solanum_rugosum	Solanaceae
Solanum_sanctae_marthae	Solanaceae
Solanum_schlechtendalianum	Solanaceae
Solanum_seaforthianum	Solanaceae
Solanum_sessiliflorum	Solanaceae
Solanum_sibundoyense	Solanaceae
Solanum_sisymbriifolium	Solanaceae
Solanum_sodiroi	Solanaceae
Solanum_stoloniferum	Solanaceae
Solanum_suaveolens	Solanaceae
Solanum_subinerme	Solanaceae
Solanum_sycophanta	Solanaceae
Solanum_ternatum	Solanaceae
Solanum_thelopodium	Solanaceae
Solanum_torvum	Solanaceae
Solanum_umbellatum	Solanaceae
Theobroma_subincanum	Malvaceae
Vasconcellea_pubescens	Caricaceae
Vigna_lasiocarpa	Fabaceae
Vigna_longifolia	Fabaceae
