# Supplementary material for: Phylogenetic diversity and conservation of crop wild relatives in Colombia
Source: Evol Appl. 2021 Sep 16;14(11):2603–17. doi: 10.1111/eva.13295 (PMC8591330; doi:10.1111/eva.13295)
Supplement: Supplementary file 7 — Dataset S2 [file EVA-14-2603-s005.nex]

#NEXUS
begin trees;
	tree tree_1 = [&R] (((Persea_americana:0.007691,(Persea_caerulea:0.005383,Persea_mutisii:0.00658):0.009197):0.092511,((Piper_cinereum:0.025611,(Piper_amalago:0.00997,Piper_reticulatum:0.010935):0.006796):5.44E-4,(Piper_aequale:0.021754,(((Piper_dilatatum:0.009627,Piper_bredemeyeri:0.007766):0.00232,((Piper_hispidum:0.004023,Piper_glabratum:0.002472):0.006066,((Piper_crassinervium:0.007621,(Piper_aduncum:0.006757,(Piper_lanceaefolium:1.0E-6,Piper_lanceifolium:1.0E-6):0.005348):4.91E-4):4.91E-4,((Piper_filistilum:7.58E-4,Piper_yanaconasense:1.0E-6):0.009327,(Piper_brachypodon:0.010103,(Piper_ottoniaefolium:1.0E-6,Piper_ottoniifolium:1.0E-6):0.005397):0.002319):0.002246):4.63E-4):0.001357):0.006423,((Piper_perpusillum:0.011023,(Piper_avellanum:0.018968,((Piper_confertinodum:0.009041,Piper_subpedale:0.005002):1.0E-6,(Piper_divaricatum:0.003629,(Piper_augustum:0.006456,(Piper_munchanum:0.00273,Piper_phytolaccifolium:0.005816):5.64E-4):6.8E-4):0.00208):0.005303):3.27E-4):6.33E-4,(((Piper_multiplinervium:0.012094,Piper_marginatum:0.010626):0.005988,(Piper_peltatum:0.015223,Piper_auritum:0.016464):0.005948):3.62E-4,((Piper_arboreum:0.004802,Piper_tuberculatum:0.037825):0.005954,(Piper_longispicum:7.62E-4,((Piper_obliquum:0.005241,(Piper_cajambrense:1.0E-6,Piper_basilobatum:0.003815):0.001511):0.001742,(Piper_hartwegianum:0.003054,((Piper_daguanum:0.003711,Piper_melanocladum:0.005059):8.29E-4,(Piper_imperiale:0.00304,(Piper_fimbriulatum:0.003159,Piper_pulchrum:0.002396):6.92E-4):8.78E-4):1.0E-6):1.0E-6):5.77E-4):0.001256):0.006701):0.001601):0.001025):0.003546):0.002576):0.221457):0.008576,(((Xanthosoma_helleborifolium:0.033608,Colocasia_esculenta:0.036045):0.113979,((Allium_cepa:0.005014,Allium_fistulosum:0.0057):0.179311,((Dioscorea_acanthogene:0.016321,(Dioscorea_coriacea:0.017964,(Dioscorea_glandulosa:0.01947,Dioscorea_trifida:0.027387):0.004913):0.003771):0.139136,(Ensete_ventricosum:0.114849,(Elaeis_oleifera:0.084796,(Ananas_comosus:0.057657,((Panicum_polygonatum:0.027461,(Zea_mays:0.079924,(Tripsacum_dactyloides:0.016233,(Sorghum_halepense:0.001228,Sorghum_bicolor:0.002924):0.017185):0.002371):0.017353):0.029206,((Avena_sativa:0.04161,Hordeum_vulgare:0.041784):0.039595,((Oryza_rufipogon:1.0E-6,Oryza_sativa:0.020955):0.011837,(Oryza_grandiglumis:0.005468,Oryza_latifolia:0.007249):0.005507):0.053953):0.0081):0.232251):0.022909):0.007412):0.01547):0.011349):0.032702):0.068142,((((Lepidium_bipinnatifidum:0.201172,Vasconcellea_pubescens:0.059405):0.077762,(Theobroma_bicolor:0.210192,(Mangifera_indica:0.155839,((Theobroma_subincanum:0.056999,(Theobroma_grandiflorum:9.36E-4,Theobroma_cacao:0.002873):0.031284):0.019826,(Gossypium_hirsutum:0.001018,(Gossypium_barbadense:0.035997,Gossypium_herbaceum:0.017094):0.00287):0.055614):0.074439):0.009875):0.002523):0.018319,((Manihot_brachyloba:1.0E-6,(Manihot_esculenta:0.004269,Manihot_carthaginensis:0.003842):0.001058):0.141225,(((Prunus_integrifolia:0.058034,(Fragaria_vesca:0.053635,(Rubus_nubigenus:0.012279,(Rubus_urticifolius:0.004385,Rubus_glaucus:0.001542):0.004753):0.026595):0.047339):0.048265,(Artocarpus_altilis:0.064668,(Ficus_microcarpa:0.007728,((Ficus_macbridei:0.001548,(Ficus_tonduzii:1.0E-6,((Ficus_insipida:0.001179,Ficus_yoponensis:0.003916):1.0E-6,(Ficus_maxima:4.9E-4,(Ficus_mutisii:0.001546,Ficus_gigantosyce:1.0E-6):7.69E-4):7.0E-6):1.0E-6):3.74E-4):0.016173,(Ficus_citrifolia:0.003895,(Ficus_obtusifolia:0.002047,(Ficus_schippii:7.11E-4,((Ficus_nymphaeifolia:0.001712,(Ficus_paraensis:1.0E-6,(Ficus_trigona:8.44E-4,Ficus_castellviana:1.0E-6):8.38E-4):0.002215):1.0E-6,((Ficus_americana:0.001305,(Ficus_mathewsii:7.44E-4,Ficus_pertusa:1.0E-6):1.0E-6):0.002693,(Ficus_calimana:0.002141,(Ficus_crocata:0.003254,(Ficus_coerulescens:1.0E-6,Ficus_popenoei:1.0E-6):0.002271):1.0E-6):1.0E-6):5.28E-4):1.0E-6):1.0E-6):0.001885):0.005197):0.002991):0.05524):0.068017):0.025748,(((Cucumis_dipsaceus:0.010083,(Cucumis_melo:0.019988,Cucumis_sativus:0.05548):0.00367):0.024043,(Cucurbita_ficifolia:0.009437,(Cucurbita_maxima:0.010227,(Cucurbita_pepo:0.023641,Cucurbita_moschata:0.002656):0.003798):0.00249):0.030153):0.121072,(Arachis_hypogaea:0.285106,((Lupinus_luteus:0.008401,(Lupinus_ramosissimus:0.001023,(Lupinus_pubescens:8.47E-4,Lupinus_mutabilis:0.002159):1.0E-6):0.007305):0.097894,((Cicer_arietinum:0.055193,(Pisum_sativum:0.027252,(Vicia_faba:0.025491,Lens_culinaris:0.022355):0.00485):0.036336):0.064869,((Rhynchosia_edulis:0.028576,(Cajanus_cajan:0.019146,(Rhynchosia_minima:0.019013,Rhynchosia_reticulata:1.0E-6):0.018943):0.014191):0.024836,(Lablab_purpureus:0.032881,((Vigna_venusta:0.038555,(Phaseolus_lunatus:0.017054,(Phaseolus_coccineus:0.010869,(Phaseolus_dumosus:0.007894,Phaseolus_vulgaris:0.00512):0.004571):0.008329):0.021378):0.015875,((Vigna_umbellata:0.002679,Vigna_dalzelliana:0.019774):0.02974,((Vigna_lasiocarpa:0.003735,Vigna_longifolia:0.010998):0.025686,((Vigna_unguiculata:0.029798,Vigna_vexillata:0.012909):0.007141,(Vigna_luteola:0.025673,Vigna_hosei:0.037488):0.012576):0.002296):0.004252):0.02341):0.005087):0.077387):0.086991):0.013303):1.0E-6):0.107518):0.015628):0.009467):0.007925):0.02122,(Chenopodium_quinoa:0.273462,(Bertholletia_excelsa:0.115521,((Ilex_mucronulata:0.018418,Ilex_laurina:0.027062):0.097159,(Helianthus_annuus:0.173356,(Coffea_arabica:0.124652,((Ipomoea_rubens:0.023498,((Ipomoea_squamosa:0.022729,Ipomoea_imperati:0.017769):0.002695,((Ipomoea_carnea:0.012592,(Ipomoea_philomega:1.0E-6,((Ipomoea_cordatotriloba:0.002474,(Ipomoea_ramosissima:0.002267,Ipomoea_leucantha:0.006038):0.001214):0.030059,(Ipomoea_trifida:5.21E-4,(Ipomoea_batatas:8.56E-4,Ipomoea_triloba:0.002109):2.96E-4):0.005813):1.5E-5):0.002315):0.003436,((Ipomoea_aquatica:0.011731,(Ipomoea_pes_caprae:0.019616,Ipomoea_amnicola:0.020818):0.005651):5.52E-4,(((Ipomoea_dumetorum:0.022709,Ipomoea_meyeri:0.035278):0.006624,(Ipomoea_hederifolia:0.009018,Ipomoea_quamoclit:0.006881):0.006852):0.001078,(Ipomoea_tricolor:0.017865,(Ipomoea_alba:0.00861,(Ipomoea_purpurea:0.007566,(Ipomoea_nil:0.002158,Ipomoea_indica:0.003379):0.001437):0.007461):0.001373):0.002016):0.003134):0.001157):0.002159):0.007489):0.105236,(((Capsicum_geminifolium:1.0E-6,(Capsicum_dimorphum:6.33E-4,Capsicum_rhomboideum:0.003292):0.001074):0.006804,(Capsicum_chinense:0.031041,(Capsicum_annuum:0.007906,Capsicum_frutescens:0.004337):0.008038):0.012315):0.025563,(((Solanum_seaforthianum:0.028312,(Solanum_laxum:0.01217,(Solanum_nigrescens:0.00152,Solanum_americanum:0.001999):0.009237):0.001576):0.004561,(((Solanum_sanctae_marthae:0.008009,(Solanum_canense:0.004061,(Solanum_suaveolens:0.001205,(Solanum_caripense:3.87E-4,Solanum_muricatum:1.0E-6):4.4E-4):0.001764):0.012727):0.005824,(Solanum_pentaphyllum:0.004347,(Solanum_evolvulifolium:0.017842,(Solanum_trizygum:0.007512,(Solanum_ternatum:0.004289,Solanum_anceps:0.007749):1.3E-4):0.005148):1.0E-6):0.007877):0.003335,((Solanum_sodiroi:0.003733,Solanum_brevifolium:0.00134):0.008914,(Solanum_tuberosum:0.009158,((Solanum_juglandifolium:0.010968,(Solanum_lycopersicum:1.0E-6,Solanum_pimpinellifolium:1.0E-6):0.008077):0.003712,((Solanum_andreanum:0.007687,Solanum_stoloniferum:0.013838):0.004152,(Solanum_demissum:0.021337,(Solanum_candolleanum:0.01935,Solanum_colombianum:0.010454):0.010297):0.004969):0.023433):0.002975):0.001869):0.002778):0.005512):0.001523,(Solanum_allophyllum:0.020541,(((Solanum_arboreum:0.007671,(Solanum_nudum:1.0E-6,Solanum_aphyodendron:1.0E-6):0.00835):0.009404,((Solanum_asperum:1.0E-6,(Solanum_rugosum:0.00535,Solanum_umbellatum:0.003475):0.001241):0.003107,(Solanum_cordovense:0.003722,(Solanum_schlechtendalianum:0.010369,(Solanum_lepidotum:0.005793,Solanum_hazenii:0.0028):9.92E-4):0.001339):7.23E-4):0.00928):0.002391,((Solanum_thelopodium:0.02366,((Solanum_oxyphyllum:9.42E-4,Solanum_diversifolium:0.013957):0.002331,(Solanum_calidum:0.010403,((Solanum_obliquum:0.0109,Solanum_cajanumense:0.005413):0.004228,(Solanum_endopogon:0.004809,(Solanum_sibundoyense:0.002762,Solanum_occultum:0.005022):0.002788):0.00172):0.002954):0.006068):0.01066):0.003054,((((Solanum_hirtum:0.002959,Solanum_felinum:0.001998):0.001702,(Solanum_sessiliflorum:0.004381,(Solanum_quitoense:0.001032,Solanum_pseudolulo:0.002061):0.00129):5.12E-4):0.010517,(Solanum_gardneri:0.019646,(Solanum_mammosum:0.017798,(Solanum_capsicoides:0.004822,(Solanum_atropurpureum:0.005518,Solanum_acerifolium:0.001133):0.001882):0.006599):0.008442):0.001389):0.003135,(Solanum_sisymbriifolium:0.00651,((Solanum_sycophanta:0.007148,Solanum_crinitum:0.005189):0.006428,(((Solanum_lanceifolium:0.005252,Solanum_aturense:0.006463):0.001853,(Solanum_monachophyllum:0.006034,Solanum_jamaicense:0.011649):0.003075):0.004774,(Solanum_marginatum:0.009412,(Solanum_hayesii:0.003992,(Solanum_subinerme:0.013863,(Solanum_asperolanatum:0.001453,(Solanum_torvum:0.004514,(Solanum_chrysotrichum:0.004223,Solanum_ovalifolium:0.002872):5.95E-4):7.38E-4):5.61E-4):0.001365):0.003264):0.002829):0.002209):0.00144):0.003281):0.010467):0.00254):0.001363):0.004917):0.013201):0.065702):0.020577):0.021692):0.007014):0.007383):0.010198):0.006184):0.077759):0.008576);
end;
